# Supplementary material for: Poly[[[μ3-5-(pyridine-4-carboxamido)­isophthalato]{μ3-5-[(pyridin-1-ium-4-yl)carbonyl­amino]­isophthalato}­neodymium(III)] dihydrate]
Source: Acta Crystallogr Sect E Struct Rep Online. 2011 Aug 27;67(Pt 9):m1298. doi: 10.1107/S1600536811034532 (PMC3200962; doi:10.1107/S1600536811034532)
Supplement: Supplementary file 1 [file e-67-m1298-sup1.cif]

##############################################################################
#                                                                            #
# This CIF contains the data in a paper accepted for publication in          #
# Acta Crystallographica Section E. It conforms to the requirements of       #
# Notes for Authors for Acta Crystallographica Section E, and has been       #
# peer reviewed under the auspices of the IUCr Commission on Journals.       #
#                                                                            #
# Full details of the Crystallographic Information File format               #
# are given in the paper "The Crystallographic Information File (CIF):       #
# a New Standard Archive File for Crystallography" by S. R. Hall, F. H.      #
# Allen and I. D. Brown [Acta Cryst. (1991), A47, 655-685].                  #
#                                                                            #
# The current version of the core CIF dictionary is obtainable from          #
# ftp://ftp.iucr.org/pub/cif_core.dic.                                       #
#                                                                            #
# Software is freely available for graphical display of the structure(s)     #
# in this CIF. For information consult the CIF software page                 #
# http://www.iucr.org/resources/cif/software.                                #
#                                                                            #
# This file may be used for bona fide research purposes within the           #
# scientific community so long as proper attribution is given to the journal # 
# article from which it was obtained.                                        #
#                                                                            #
##############################################################################
data_global
_audit_creation_method     'form.cif (version 2.0)'
_journal_data_validation_number     ?
_journal_date_recd_electronic     2011-08-15
_journal_date_accepted     2011-08-22
_journal_name_full     'Acta Crystallographica, Section E'
_journal_year     2011
_journal_volume     67
_journal_issue      9
_journal_page_first     m1298
_journal_page_last     m1298
_journal_paper_category     QM
_journal_coeditor_code     NG5214
_publ_contact_author_name     'Mrs. Yi-Fang Deng'
_publ_contact_author_address
;
      Department of Chemistry and Materials Science
      Hengyang, Hunan 421008, China
;
_publ_contact_author_email     'yifang7124@163.com'
_publ_contact_author_fax     '86 734 8484911'
_publ_contact_author_phone     '86 734 8484932'
_publ_section_title
;\
Poly[[[\m~3~-5-(pyridine-4-carboxamido)isophthalato]{\m~3~-5-[(pyridin-1-ium-4-\
yl)carbonylamino]isophthalato}neodymium(III)] dihydrate]
;
loop_
    _publ_author_name
    _publ_author_footnote
    _publ_author_address
    'Yi-Fang Deng' ?
;
Department of Chemistry and Materials Science
Hengyang, Hunan 421008, People's Republic of China
;
data_I
_audit_creation_method     SHELXL-97
_chemical_name_systematic
;
Poly[[[\m~3~-5-(pyridine-4-carboxamido)isophthalato]{\m~3~-5-[(pyridin-1-ium-
4-yl)carbonylamino]isophthalato}neodymium(III)] dihydrate]
;
_chemical_name_common     ?
_chemical_formula_moiety     'C28 H17 N4 Nd O10, 2H2 0'
_chemical_formula_sum     'C28 H21 N4 Nd O12'
_chemical_formula_iupac     '[Nd (C14 H9 N2 O5) (C14 H8 N2 O5)], 2H2 O'
_chemical_formula_weight     749.73
_chemical_melting_point     ?
_symmetry_cell_setting     monoclinic
_symmetry_space_group_name_H-M     'P 21/c'
_symmetry_space_group_name_Hall     '-p 2ybc'
loop_
    _symmetry_equiv_pos_as_xyz
    'x, y, z'
    '-x, y+1/2, -z+1/2'
    '-x, -y, -z'
    'x, -y-1/2, z-1/2'
_cell_length_a     13.4421(15)
_cell_length_b     13.7754(17)
_cell_length_c     16.2418(13)
_cell_angle_alpha     90.00
_cell_angle_beta     115.813(4)
_cell_angle_gamma     90.00
_cell_volume     2707.4(5)
_cell_formula_units_Z     4
_cell_measurement_reflns_used     8058
_cell_measurement_theta_min     2.22
_cell_measurement_theta_max     28.28
_cell_measurement_temperature     291(2)
_exptl_crystal_description     block
_exptl_crystal_colour     colorless
_exptl_crystal_size_max     0.18
_exptl_crystal_size_mid     0.16
_exptl_crystal_size_min     0.12
_exptl_crystal_density_diffrn     1.839
_exptl_crystal_density_meas     ?
_exptl_crystal_density_method     'not measured'
_exptl_crystal_F_000     1492
_exptl_absorpt_coefficient_mu     1.995
_exptl_absorpt_correction_type     multi-scan
_exptl_absorpt_process_details     '(SADABS; Sheldrick, 2008)'
_exptl_absorpt_correction_T_min     0.7153
_exptl_absorpt_correction_T_max     0.7958
_exptl_special_details     ?
_diffrn_ambient_temperature     291(2)
_diffrn_radiation_type     MoK\a
_diffrn_radiation_wavelength     0.71073
_diffrn_radiation_source     'fine-focus sealed tube'
_diffrn_radiation_monochromator     graphite
_diffrn_measurement_device_type     'Bruker SMART APEX'
_diffrn_measurement_method     '\f and \w'
_diffrn_detector_area_resol_mean     ?
_diffrn_reflns_number     14297
_diffrn_reflns_av_R_equivalents     0.0515
_diffrn_reflns_av_sigmaI/netI     0.0434
_diffrn_reflns_theta_min     1.68
_diffrn_reflns_theta_max     26.00
_diffrn_reflns_theta_full     26.00
_diffrn_measured_fraction_theta_max     0.993
_diffrn_measured_fraction_theta_full     0.993
_diffrn_reflns_limit_h_min     -16
_diffrn_reflns_limit_h_max     15
_diffrn_reflns_limit_k_min     -16
_diffrn_reflns_limit_k_max     16
_diffrn_reflns_limit_l_min     -20
_diffrn_reflns_limit_l_max     16
_diffrn_standards_number     ?
_diffrn_standards_interval_count     ?
_diffrn_standards_interval_time     ?
_diffrn_standards_decay_%     ?
_refine_special_details
;
Refinement of <i>F</i>^2^ against ALL reflections. The weighted <i>R</i>-factor
<i>wR</i> and goodness of fit <i>S</i> are based on <i>F</i>^2^, conventional
<i>R</i>-factors <i>R</i> are based on <i>F</i>, with <i>F</i> set to zero for
negative <i>F</i>^2^. The threshold expression of <i>F</i>^2^ >
\s(<i>F</i>^2^) is used only for calculating <i>R</i>-factors(gt) <i>etc</i>.
and is not relevant to the choice of reflections for refinement.
<i>R</i>-factors based on <i>F</i>^2^ are statistically about twice as large
as those based on <i>F</i>, and <i>R</i>- factors based on ALL data will be
even larger.
;
_reflns_number_total     5287
_reflns_number_gt     4792
_reflns_threshold_expression     I>2sigma(I)
_refine_ls_structure_factor_coef     Fsqd
_refine_ls_matrix_type     full
_refine_ls_R_factor_all     0.0421
_refine_ls_R_factor_gt     0.0382
_refine_ls_wR_factor_gt     0.0983
_refine_ls_wR_factor_ref     0.1008
_refine_ls_goodness_of_fit_ref     1.066
_refine_ls_restrained_S_all     1.066
_refine_ls_number_reflns     5287
_refine_ls_number_parameters     406
_refine_ls_number_restraints     0
_refine_ls_hydrogen_treatment     constr
_refine_ls_weighting_scheme     calc
_refine_ls_weighting_details
         'calc w=1/[\s^2^(Fo^2^)+(0.0550P)^2^+3.5595P] where P=(Fo^2^+2Fc^2^)/3'
_atom_sites_solution_hydrogens     geom
_atom_sites_solution_primary     direct
_atom_sites_solution_secondary     difmap
_refine_ls_shift/su_max     0.000
_refine_ls_shift/su_mean     0.000
_refine_diff_density_max     1.829
_refine_diff_density_min     -1.613
_refine_ls_extinction_method     none
_refine_ls_extinction_coef     ?
loop_
    _atom_type_symbol
    _atom_type_description
    _atom_type_scat_dispersion_real
    _atom_type_scat_dispersion_imag
    _atom_type_scat_source
    'C' 'C' 0.0033 0.0016
                         'International Tables Vol C Tables 4.2.6.8 and 6.1.1.4'
    'H' 'H' 0.0000 0.0000
                         'International Tables Vol C Tables 4.2.6.8 and 6.1.1.4'
    'Nd' 'Nd' -0.1943 3.0179
                         'International Tables Vol C Tables 4.2.6.8 and 6.1.1.4'
    'N' 'N' 0.0061 0.0033
                         'International Tables Vol C Tables 4.2.6.8 and 6.1.1.4'
    'O' 'O' 0.0106 0.0060
                         'International Tables Vol C Tables 4.2.6.8 and 6.1.1.4'
_computing_data_collection     'SMART (Bruker, 2001)'
_computing_cell_refinement     'SAINT (Bruker, 2003)'
_computing_data_reduction     'SAINT (Bruker, 2003)'
_computing_structure_solution     'SHELXS97 (Sheldrick, 2008)'
_computing_structure_refinement     'SHELXL97 (Sheldrick, 2008)'
_computing_molecular_graphics     'SHELXTL (Sheldrick, 2008)'
_computing_publication_material     'SHELXTL (Sheldrick, 2008)'
loop_
    _atom_site_type_symbol
    _atom_site_label
    _atom_site_fract_x
    _atom_site_fract_y
    _atom_site_fract_z
    _atom_site_U_iso_or_equiv
    _atom_site_adp_type
    _atom_site_calc_flag
    _atom_site_refinement_flags
    _atom_site_occupancy
    _atom_site_symmetry_multiplicity
    _atom_site_disorder_assembly
    _atom_site_disorder_group
    O O2W 0.4403(3) 0.6060(3) 0.0967(3) 0.0456(9) Uani d . 1 1 . .
    O O1W 0.4253(3) 0.1460(3) 0.5360(2) 0.0537(11) Uani d . 1 1 . .
    Nd Nd1 0.898403(16) 0.014994(16) 0.571291(14) 0.01719(10) Uani d . 1 1 . .
    O O1 0.7704(2) 0.1428(2) 0.56596(19) 0.0250(6) Uani d . 1 1 . .
    O O2 0.9065(2) 0.1322(2) 0.70371(19) 0.0236(6) Uani d . 1 1 . .
    O O3 0.9144(2) 0.4679(2) 0.8775(2) 0.0289(7) Uani d . 1 1 . .
    O O4 0.7730(2) 0.4510(2) 0.91087(18) 0.0244(6) Uani d . 1 1 . .
    O O5 0.4645(3) 0.5086(2) 0.5783(2) 0.0356(8) Uani d . 1 1 . .
    O O6 0.9932(2) 0.1532(2) 0.55514(19) 0.0212(6) Uani d . 1 1 . .
    O O7 1.1226(2) 0.1364(2) 0.50548(19) 0.0218(6) Uani d . 1 1 . .
    O O8 1.0730(2) 0.4069(2) 0.7959(2) 0.0279(7) Uani d . 1 1 . .
    O O9 1.2447(2) 0.4326(2) 0.89481(19) 0.0255(7) Uani d . 1 1 . .
    O O10 1.4746(3) 0.0803(2) 0.7157(2) 0.0374(8) Uani d . 1 1 . .
    N N2 0.4776(3) 0.3440(3) 0.5862(2) 0.0256(8) Uani d . 1 1 . .
    H H2 0.4395 0.2915 0.5689 0.031 Uiso d R 1 1 . .
    N N1 0.0898(3) 0.4082(3) 0.3610(3) 0.0343(9) Uani d . 1 1 . .
    H H1 0.0259 0.3971 0.3130 0.041 Uiso d R 1 1 . .
    N N4 1.4748(3) 0.2155(3) 0.7943(2) 0.0275(8) Uani d . 1 1 . .
    H H4A 1.5175 0.2570 0.8333 0.033 Uiso d R 1 1 . .
    N N3 1.8768(3) 0.1047(4) 0.9233(4) 0.0524(13) Uani d . 1 1 . .
    C C1 0.8171(3) 0.1699(3) 0.6476(3) 0.0189(8) Uani d . 1 1 . .
    C C2 0.7617(3) 0.2495(3) 0.6762(3) 0.0174(8) Uani d . 1 1 . .
    C C3 0.8178(3) 0.3080(3) 0.7518(3) 0.0177(8) Uani d . 1 1 . .
    H H3 0.8933 0.3002 0.7871 0.021 Uiso calc R 1 1 . .
    C C4 0.7597(3) 0.3787(3) 0.7744(2) 0.0163(8) Uani d . 1 1 . .
    C C5 0.6465(3) 0.3920(3) 0.7214(3) 0.0202(8) Uani d . 1 1 . .
    H H5 0.6080 0.4383 0.7377 0.024 Uiso calc R 1 1 . .
    C C6 0.5922(3) 0.3350(3) 0.6440(3) 0.0197(8) Uani d . 1 1 . .
    C C7 0.6500(3) 0.2648(3) 0.6220(3) 0.0218(8) Uani d . 1 1 . .
    H H7 0.6133 0.2270 0.5700 0.026 Uiso calc R 1 1 . .
    C C8 0.8192(3) 0.4374(3) 0.8595(3) 0.0165(8) Uani d . 1 1 . .
    C C9 0.4240(3) 0.4284(3) 0.5564(3) 0.0240(9) Uani d . 1 1 . .
    C C10 0.3035(3) 0.4177(3) 0.4879(3) 0.0229(9) Uani d . 1 1 . .
    C C11 0.2528(4) 0.4968(4) 0.4336(4) 0.0423(13) Uani d . 1 1 . .
    H H11 0.2917 0.5545 0.4407 0.051 Uiso calc R 1 1 . .
    C C12 0.1446(5) 0.4904(4) 0.3688(4) 0.0490(15) Uani d . 1 1 . .
    H H12 0.1105 0.5430 0.3312 0.059 Uiso calc R 1 1 . .
    C C13 0.1334(4) 0.3328(4) 0.4145(4) 0.0414(12) Uani d . 1 1 . .
    H H13 0.0912 0.2773 0.4082 0.050 Uiso calc R 1 1 . .
    C C14 0.2411(4) 0.3362(4) 0.4796(3) 0.0383(12) Uani d . 1 1 . .
    H H14 0.2717 0.2834 0.5180 0.046 Uiso calc R 1 1 . .
    C C15 1.0895(3) 0.1640(3) 0.5638(3) 0.0178(8) Uani d . 1 1 . .
    C C16 1.1716(3) 0.2123(3) 0.6484(3) 0.0195(8) Uani d . 1 1 . .
    C C17 1.2835(3) 0.1920(3) 0.6786(3) 0.0222(9) Uani d . 1 1 . .
    H H17 1.3067 0.1502 0.6455 0.027 Uiso calc R 1 1 . .
    C C18 1.3594(3) 0.2342(3) 0.7580(3) 0.0254(9) Uani d . 1 1 . .
    C C19 1.3240(3) 0.2999(3) 0.8052(3) 0.0248(9) Uani d . 1 1 . .
    H H19 1.3756 0.3302 0.8576 0.030 Uiso calc R 1 1 . .
    C C20 1.2126(3) 0.3201(3) 0.7746(3) 0.0197(8) Uani d . 1 1 . .
    C C21 1.1354(3) 0.2748(3) 0.6964(3) 0.0212(8) Uani d . 1 1 . .
    H H21 1.0603 0.2863 0.6766 0.025 Uiso calc R 1 1 . .
    C C22 1.1748(3) 0.3909(3) 0.8245(3) 0.0195(8) Uani d . 1 1 . .
    C C23 1.5245(3) 0.1407(3) 0.7749(3) 0.0260(9) Uani d . 1 1 . .
    C C24 1.6479(3) 0.1320(3) 0.8288(3) 0.0244(9) Uani d . 1 1 . .
    C C25 1.7001(4) 0.0579(4) 0.8048(4) 0.0432(13) Uani d . 1 1 . .
    H H25 1.6603 0.0165 0.7563 0.052 Uiso calc R 1 1 . .
    C C26 1.8130(4) 0.0472(5) 0.8552(4) 0.0518(15) Uani d . 1 1 . .
    H H26 1.8468 -0.0042 0.8402 0.062 Uiso calc R 1 1 . .
    C C27 1.8250(4) 0.1743(4) 0.9450(4) 0.0453(13) Uani d . 1 1 . .
    H H27 1.8669 0.2148 0.9935 0.054 Uiso calc R 1 1 . .
    C C28 1.7122(4) 0.1909(4) 0.9002(3) 0.0362(11) Uani d . 1 1 . .
    H H28 1.6804 0.2415 0.9183 0.043 Uiso calc R 1 1 . .
    H H1WA 0.3687 0.1203 0.4936 0.054 Uiso d R 1 1 . .
    H H1WB 0.4382 0.1202 0.5872 0.054 Uiso d R 1 1 . .
    H H2WA 0.4156 0.5777 0.1305 0.054 Uiso d R 1 1 . .
    H H2WB 0.3799 0.6182 0.0501 0.054 Uiso d R 1 1 . .
loop_
    _atom_site_aniso_label
    _atom_site_aniso_U_11
    _atom_site_aniso_U_22
    _atom_site_aniso_U_33
    _atom_site_aniso_U_12
    _atom_site_aniso_U_13
    _atom_site_aniso_U_23
    O2W 0.0282(18) 0.050(2) 0.050(2) 0.0082(17) 0.0092(16) 0.0003(19)
    O1W 0.056(2) 0.050(2) 0.033(2) 0.025(2) -0.0012(18) 0.0001(18)
    Nd1 0.01348(13) 0.02044(15) 0.01550(14) 0.00045(7) 0.00432(10) 0.00084(8)
    O1 0.0206(14) 0.0288(16) 0.0190(14) 0.0067(12) 0.0026(12) -0.0077(12)
    O2 0.0143(14) 0.0323(16) 0.0176(14) 0.0070(12) 0.0008(12) -0.0019(12)
    O3 0.0126(14) 0.0271(16) 0.0389(18) -0.0022(12) 0.0037(13) -0.0093(14)
    O4 0.0250(15) 0.0305(16) 0.0154(14) -0.0016(13) 0.0067(12) -0.0050(12)
    O5 0.0210(17) 0.0343(19) 0.036(2) -0.0009(13) -0.0023(15) -0.0072(15)
    O6 0.0143(13) 0.0190(14) 0.0285(15) -0.0013(11) 0.0076(12) -0.0004(12)
    O7 0.0225(14) 0.0219(15) 0.0213(14) -0.0033(12) 0.0098(12) -0.0039(12)
    O8 0.0141(14) 0.0380(18) 0.0269(16) 0.0020(13) 0.0046(12) -0.0134(14)
    O9 0.0177(14) 0.0329(17) 0.0211(15) 0.0025(12) 0.0040(12) -0.0097(13)
    O10 0.0294(17) 0.0375(19) 0.0365(19) 0.0018(15) 0.0063(15) -0.0118(16)
    N2 0.0120(16) 0.0273(19) 0.0258(19) -0.0004(14) -0.0027(14) -0.0088(15)
    N1 0.0175(18) 0.048(2) 0.025(2) -0.0038(17) -0.0017(16) 0.0043(18)
    N4 0.0122(16) 0.037(2) 0.030(2) 0.0002(15) 0.0056(15) -0.0132(17)
    N3 0.026(2) 0.051(3) 0.073(3) 0.005(2) 0.015(2) -0.008(3)
    C1 0.0180(19) 0.0190(19) 0.021(2) -0.0013(16) 0.0092(17) -0.0008(16)
    C2 0.0137(18) 0.0183(19) 0.0177(19) 0.0018(15) 0.0046(16) -0.0015(15)
    C3 0.0101(17) 0.023(2) 0.0165(19) 0.0022(15) 0.0027(15) 0.0013(16)
    C4 0.0112(17) 0.0204(19) 0.0127(18) -0.0007(15) 0.0008(15) -0.0021(15)
    C5 0.0152(19) 0.022(2) 0.020(2) 0.0030(15) 0.0046(16) -0.0050(16)
    C6 0.0102(17) 0.025(2) 0.0173(19) -0.0010(15) -0.0002(15) -0.0052(16)
    C7 0.0166(19) 0.025(2) 0.018(2) -0.0007(16) 0.0023(16) -0.0054(17)
    C8 0.0125(18) 0.0145(19) 0.0145(18) 0.0009(14) -0.0016(15) 0.0003(15)
    C9 0.0144(19) 0.037(3) 0.017(2) 0.0015(18) 0.0030(16) -0.0061(18)
    C10 0.0167(19) 0.031(2) 0.0173(19) 0.0016(17) 0.0040(16) -0.0023(17)
    C11 0.026(3) 0.042(3) 0.044(3) -0.005(2) 0.002(2) 0.012(2)
    C12 0.029(3) 0.056(4) 0.044(3) -0.002(2) -0.001(3) 0.022(3)
    C13 0.023(2) 0.038(3) 0.050(3) -0.004(2) 0.003(2) 0.007(2)
    C14 0.021(2) 0.040(3) 0.042(3) 0.003(2) 0.002(2) 0.011(2)
    C15 0.0171(19) 0.0111(18) 0.022(2) -0.0002(14) 0.0056(16) 0.0025(15)
    C16 0.0175(19) 0.024(2) 0.0174(19) -0.0035(16) 0.0081(16) -0.0018(16)
    C17 0.0186(19) 0.025(2) 0.023(2) -0.0008(16) 0.0091(17) -0.0073(17)
    C18 0.016(2) 0.033(2) 0.025(2) 0.0006(17) 0.0076(17) -0.0049(19)
    C19 0.018(2) 0.032(2) 0.022(2) -0.0007(17) 0.0065(17) -0.0077(18)
    C20 0.0191(19) 0.023(2) 0.0185(19) 0.0010(16) 0.0098(16) -0.0014(16)
    C21 0.0139(18) 0.025(2) 0.025(2) -0.0012(16) 0.0094(17) -0.0026(17)
    C22 0.019(2) 0.020(2) 0.021(2) -0.0006(16) 0.0104(17) -0.0002(16)
    C23 0.023(2) 0.029(2) 0.025(2) -0.0020(18) 0.0097(19) -0.0018(18)
    C24 0.017(2) 0.027(2) 0.030(2) 0.0005(17) 0.0117(18) 0.0009(18)
    C25 0.032(3) 0.047(3) 0.049(3) 0.002(2) 0.016(2) -0.014(3)
    C26 0.029(3) 0.055(3) 0.071(4) 0.010(3) 0.021(3) -0.018(3)
    C27 0.026(2) 0.041(3) 0.055(3) -0.003(2) 0.005(2) -0.013(3)
    C28 0.024(2) 0.033(3) 0.048(3) 0.004(2) 0.013(2) -0.009(2)
_geom_special_details
;
All e.s.d.'s (except the e.s.d. in the dihedral angle between two l.s. planes)
are estimated using the full covariance matrix. The cell e.s.d.'s are taken
into account individually in the estimation of e.s.d.'s in distances, angles
and torsion angles; correlations between e.s.d.'s in cell parameters are only
used when they are defined by crystal symmetry. An approximate (isotropic)
treatment of cell e.s.d.'s is used for estimating e.s.d.'s involving l.s.
planes.
;
loop_
    _geom_bond_atom_site_label_1
    _geom_bond_atom_site_label_2
    _geom_bond_site_symmetry_2
    _geom_bond_distance
    _geom_bond_publ_flag
    O2W H2WA . 0.8499 ?
    O2W H2WB . 0.8515 ?
    O1W H1WA . 0.8498 ?
    O1W H1WB . 0.8499 ?
    Nd1 O6 . 2.368(3) ?
    Nd1 O3 2_746 2.371(3) ?
    Nd1 O7 3_756 2.383(3) ?
    Nd1 O1 . 2.436(3) ?
    Nd1 O4 4_565 2.455(3) ?
    Nd1 O9 2_746 2.493(3) ?
    Nd1 O8 2_746 2.508(3) ?
    Nd1 O2 . 2.653(3) ?
    O1 C1 . 1.252(5) ?
    O2 C1 . 1.261(5) ?
    O3 C8 . 1.254(5) ?
    O3 Nd1 2_756 2.371(3) ?
    O4 C8 . 1.252(5) ?
    O4 Nd1 4_566 2.455(3) ?
    O5 C9 . 1.214(5) ?
    O6 C15 . 1.249(4) ?
    O7 C15 . 1.267(5) ?
    O7 Nd1 3_756 2.383(3) ?
    O8 C22 . 1.259(5) ?
    O8 Nd1 2_756 2.508(3) ?
    O9 C22 . 1.258(5) ?
    O9 Nd1 2_756 2.493(3) ?
    O10 C23 . 1.226(5) ?
    N2 C9 . 1.343(6) ?
    N2 C6 . 1.418(5) ?
    N2 H2 . 0.8596 ?
    N1 C13 . 1.317(6) ?
    N1 C12 . 1.327(7) ?
    N1 H1 . 0.8864 ?
    N4 C23 . 1.339(5) ?
    N4 C18 . 1.422(5) ?
    N4 H4A . 0.8607 ?
    N3 C27 . 1.319(7) ?
    N3 C26 . 1.326(7) ?
    C1 C2 . 1.509(5) ?
    C2 C3 . 1.385(5) ?
    C2 C7 . 1.386(5) ?
    C3 C4 . 1.393(5) ?
    C3 H3 . 0.9300 ?
    C4 C5 . 1.395(5) ?
    C4 C8 . 1.498(5) ?
    C5 C6 . 1.390(5) ?
    C5 H5 . 0.9300 ?
    C6 C7 . 1.381(5) ?
    C7 H7 . 0.9300 ?
    C9 C10 . 1.521(5) ?
    C10 C14 . 1.373(6) ?
    C10 C11 . 1.381(7) ?
    C11 C12 . 1.377(8) ?
    C11 H11 . 0.9300 ?
    C12 H12 . 0.9300 ?
    C13 C14 . 1.372(6) ?
    C13 H13 . 0.9300 ?
    C14 H14 . 0.9300 ?
    C15 C16 . 1.493(5) ?
    C16 C21 . 1.384(5) ?
    C16 C17 . 1.392(5) ?
    C17 C18 . 1.376(6) ?
    C17 H17 . 0.9300 ?
    C18 C19 . 1.397(6) ?
    C19 C20 . 1.386(5) ?
    C19 H19 . 0.9300 ?
    C20 C21 . 1.389(6) ?
    C20 C22 . 1.492(5) ?
    C21 H21 . 0.9300 ?
    C23 C24 . 1.505(6) ?
    C24 C28 . 1.370(6) ?
    C24 C25 . 1.387(6) ?
    C25 C26 . 1.383(7) ?
    C25 H25 . 0.9300 ?
    C26 H26 . 0.9300 ?
    C27 C28 . 1.386(6) ?
    C27 H27 . 0.9300 ?
    C28 H28 . 0.9300 ?
loop_
    _geom_angle_atom_site_label_1
    _geom_angle_atom_site_label_2
    _geom_angle_atom_site_label_3
    _geom_angle_site_symmetry_1
    _geom_angle_site_symmetry_3
    _geom_angle
    _geom_angle_publ_flag
    H2WA O2W H2WB . . 100.1 ?
    H1WA O1W H1WB . . 110.4 ?
    O6 Nd1 O3 . 2_746 73.66(10) ?
    O6 Nd1 O7 . 3_756 126.34(9) ?
    O3 Nd1 O7 2_746 3_756 79.05(10) ?
    O6 Nd1 O1 . . 79.68(10) ?
    O3 Nd1 O1 2_746 . 146.63(10) ?
    O7 Nd1 O1 3_756 . 133.86(9) ?
    O6 Nd1 O4 . 4_565 83.28(10) ?
    O3 Nd1 O4 2_746 4_565 123.93(10) ?
    O7 Nd1 O4 3_756 4_565 75.02(10) ?
    O1 Nd1 O4 . 4_565 71.12(10) ?
    O6 Nd1 O9 . 2_746 153.47(10) ?
    O3 Nd1 O9 2_746 2_746 126.94(10) ?
    O7 Nd1 O9 3_756 2_746 77.88(10) ?
    O1 Nd1 O9 . 2_746 74.69(10) ?
    O4 Nd1 O9 4_565 2_746 94.70(9) ?
    O6 Nd1 O8 . 2_746 133.14(10) ?
    O3 Nd1 O8 2_746 2_746 78.10(10) ?
    O7 Nd1 O8 3_756 2_746 82.49(10) ?
    O1 Nd1 O8 . 2_746 107.52(10) ?
    O4 Nd1 O8 4_565 2_746 143.44(10) ?
    O9 Nd1 O8 2_746 2_746 51.99(9) ?
    O6 Nd1 O2 . . 76.49(9) ?
    O3 Nd1 O2 2_746 . 102.66(10) ?
    O7 Nd1 O2 3_756 . 155.57(9) ?
    O1 Nd1 O2 . . 50.83(9) ?
    O4 Nd1 O2 4_565 . 120.74(9) ?
    O9 Nd1 O2 2_746 . 82.03(10) ?
    O8 Nd1 O2 2_746 . 74.19(11) ?
    O6 Nd1 C22 . 2_746 152.25(11) ?
    O3 Nd1 C22 2_746 2_746 102.40(11) ?
    O7 Nd1 C22 3_756 2_746 78.11(10) ?
    O1 Nd1 C22 . 2_746 91.90(11) ?
    O4 Nd1 C22 4_565 2_746 119.15(10) ?
    O9 Nd1 C22 2_746 2_746 25.98(10) ?
    O8 Nd1 C22 2_746 2_746 26.04(10) ?
    O2 Nd1 C22 . 2_746 77.73(10) ?
    C1 O1 Nd1 . . 99.1(2) ?
    C1 O2 Nd1 . . 88.6(2) ?
    C8 O3 Nd1 . 2_756 172.9(3) ?
    C8 O4 Nd1 . 4_566 115.1(2) ?
    C15 O6 Nd1 . . 131.7(2) ?
    C15 O7 Nd1 . 3_756 130.8(2) ?
    C22 O8 Nd1 . 2_756 93.0(2) ?
    C22 O9 Nd1 . 2_756 93.8(2) ?
    C9 N2 C6 . . 124.9(4) ?
    C9 N2 H2 . . 117.5 ?
    C6 N2 H2 . . 117.6 ?
    C13 N1 C12 . . 122.8(4) ?
    C13 N1 H1 . . 115.2 ?
    C12 N1 H1 . . 121.1 ?
    C23 N4 C18 . . 127.4(4) ?
    C23 N4 H4A . . 116.3 ?
    C18 N4 H4A . . 116.3 ?
    C27 N3 C26 . . 115.5(4) ?
    O1 C1 O2 . . 121.5(4) ?
    O1 C1 C2 . . 117.1(3) ?
    O2 C1 C2 . . 121.3(3) ?
    C3 C2 C7 . . 119.7(4) ?
    C3 C2 C1 . . 123.0(3) ?
    C7 C2 C1 . . 117.3(3) ?
    C2 C3 C4 . . 119.2(3) ?
    C2 C3 H3 . . 120.4 ?
    C4 C3 H3 . . 120.4 ?
    C3 C4 C5 . . 121.0(3) ?
    C3 C4 C8 . . 119.0(3) ?
    C5 C4 C8 . . 119.9(3) ?
    C6 C5 C4 . . 119.1(4) ?
    C6 C5 H5 . . 120.5 ?
    C4 C5 H5 . . 120.5 ?
    C7 C6 C5 . . 119.7(3) ?
    C7 C6 N2 . . 117.5(3) ?
    C5 C6 N2 . . 122.7(4) ?
    C6 C7 C2 . . 121.2(4) ?
    C6 C7 H7 . . 119.4 ?
    C2 C7 H7 . . 119.4 ?
    O4 C8 O3 . . 123.2(4) ?
    O4 C8 C4 . . 118.4(3) ?
    O3 C8 C4 . . 118.4(3) ?
    O5 C9 N2 . . 125.5(4) ?
    O5 C9 C10 . . 120.1(4) ?
    N2 C9 C10 . . 114.4(4) ?
    C14 C10 C11 . . 118.2(4) ?
    C14 C10 C9 . . 124.2(4) ?
    C11 C10 C9 . . 117.6(4) ?
    C12 C11 C10 . . 120.1(5) ?
    C12 C11 H11 . . 120.0 ?
    C10 C11 H11 . . 120.0 ?
    N1 C12 C11 . . 119.0(5) ?
    N1 C12 H12 . . 120.5 ?
    C11 C12 H12 . . 120.5 ?
    N1 C13 C14 . . 119.9(5) ?
    N1 C13 H13 . . 120.1 ?
    C14 C13 H13 . . 120.1 ?
    C13 C14 C10 . . 119.9(5) ?
    C13 C14 H14 . . 120.1 ?
    C10 C14 H14 . . 120.1 ?
    O6 C15 O7 . . 124.3(4) ?
    O6 C15 C16 . . 118.1(3) ?
    O7 C15 C16 . . 117.6(3) ?
    C21 C16 C17 . . 121.2(4) ?
    C21 C16 C15 . . 119.7(3) ?
    C17 C16 C15 . . 119.1(3) ?
    C18 C17 C16 . . 119.5(4) ?
    C18 C17 H17 . . 120.3 ?
    C16 C17 H17 . . 120.3 ?
    C17 C18 C19 . . 119.8(4) ?
    C17 C18 N4 . . 122.8(4) ?
    C19 C18 N4 . . 117.4(4) ?
    C20 C19 C18 . . 120.4(4) ?
    C20 C19 H19 . . 119.8 ?
    C18 C19 H19 . . 119.8 ?
    C19 C20 C21 . . 119.9(4) ?
    C19 C20 C22 . . 120.4(4) ?
    C21 C20 C22 . . 119.7(3) ?
    C16 C21 C20 . . 119.2(4) ?
    C16 C21 H21 . . 120.4 ?
    C20 C21 H21 . . 120.4 ?
    O9 C22 O8 . . 121.1(4) ?
    O9 C22 C20 . . 119.7(3) ?
    O8 C22 C20 . . 119.1(4) ?
    O9 C22 Nd1 . 2_756 60.3(2) ?
    O8 C22 Nd1 . 2_756 61.0(2) ?
    O10 C23 N4 . . 123.2(4) ?
    O10 C23 C24 . . 119.3(4) ?
    N4 C23 C24 . . 117.4(4) ?
    C28 C24 C25 . . 117.6(4) ?
    C28 C24 C23 . . 125.0(4) ?
    C25 C24 C23 . . 117.3(4) ?
    C26 C25 C24 . . 118.1(5) ?
    C26 C25 H25 . . 121.0 ?
    C24 C25 H25 . . 121.0 ?
    N3 C26 C25 . . 125.1(5) ?
    N3 C26 H26 . . 117.5 ?
    C25 C26 H26 . . 117.5 ?
    N3 C27 C28 . . 124.4(5) ?
    N3 C27 H27 . . 117.8 ?
    C28 C27 H27 . . 117.8 ?
    C24 C28 C27 . . 119.3(4) ?
    C24 C28 H28 . . 120.4 ?
    C27 C28 H28 . . 120.4 ?
loop_
    _geom_torsion_atom_site_label_1
    _geom_torsion_atom_site_label_2
    _geom_torsion_atom_site_label_3
    _geom_torsion_atom_site_label_4
    _geom_torsion_site_symmetry_1
    _geom_torsion_site_symmetry_2
    _geom_torsion_site_symmetry_3
    _geom_torsion_site_symmetry_4
    _geom_torsion
    _geom_torsion_publ_flag
    O6 Nd1 O1 C1 . . . . -81.7(2) ?
    O3 Nd1 O1 C1 2_746 . . . -44.5(3) ?
    O7 Nd1 O1 C1 3_756 . . . 146.9(2) ?
    O4 Nd1 O1 C1 4_565 . . . -168.1(3) ?
    O9 Nd1 O1 C1 2_746 . . . 91.3(3) ?
    O8 Nd1 O1 C1 2_746 . . . 50.4(3) ?
    O2 Nd1 O1 C1 . . . . -0.8(2) ?
    C22 Nd1 O1 C1 2_746 . . . 71.7(3) ?
    O6 Nd1 O2 C1 . . . . 88.4(2) ?
    O3 Nd1 O2 C1 2_746 . . . 157.9(2) ?
    O7 Nd1 O2 C1 3_756 . . . -110.8(3) ?
    O1 Nd1 O2 C1 . . . . 0.8(2) ?
    O4 Nd1 O2 C1 4_565 . . . 14.8(3) ?
    O9 Nd1 O2 C1 2_746 . . . -75.9(2) ?
    O8 Nd1 O2 C1 2_746 . . . -128.6(2) ?
    C22 Nd1 O2 C1 2_746 . . . -102.0(2) ?
    O3 Nd1 O6 C15 2_746 . . . 8.1(3) ?
    O7 Nd1 O6 C15 3_756 . . . -54.4(4) ?
    O1 Nd1 O6 C15 . . . . 167.8(4) ?
    O4 Nd1 O6 C15 4_565 . . . -120.2(3) ?
    O9 Nd1 O6 C15 2_746 . . . 152.7(3) ?
    O8 Nd1 O6 C15 2_746 . . . 63.4(4) ?
    O2 Nd1 O6 C15 . . . . 115.9(3) ?
    C22 Nd1 O6 C15 2_746 . . . 93.7(4) ?
    Nd1 O1 C1 O2 . . . . 1.5(4) ?
    Nd1 O1 C1 C2 . . . . -178.3(3) ?
    Nd1 O2 C1 O1 . . . . -1.4(4) ?
    Nd1 O2 C1 C2 . . . . 178.5(3) ?
    O1 C1 C2 C3 . . . . -158.1(4) ?
    O2 C1 C2 C3 . . . . 22.1(6) ?
    O1 C1 C2 C7 . . . . 20.5(5) ?
    O2 C1 C2 C7 . . . . -159.4(4) ?
    C7 C2 C3 C4 . . . . 2.7(6) ?
    C1 C2 C3 C4 . . . . -178.8(4) ?
    C2 C3 C4 C5 . . . . -0.8(6) ?
    C2 C3 C4 C8 . . . . 176.1(4) ?
    C3 C4 C5 C6 . . . . -1.5(6) ?
    C8 C4 C5 C6 . . . . -178.3(4) ?
    C4 C5 C6 C7 . . . . 1.7(6) ?
    C4 C5 C6 N2 . . . . -179.8(4) ?
    C9 N2 C6 C7 . . . . -136.0(4) ?
    C9 N2 C6 C5 . . . . 45.4(6) ?
    C5 C6 C7 C2 . . . . 0.3(6) ?
    N2 C6 C7 C2 . . . . -178.3(4) ?
    C3 C2 C7 C6 . . . . -2.5(6) ?
    C1 C2 C7 C6 . . . . 178.9(4) ?
    Nd1 O4 C8 O3 4_566 . . . -22.1(5) ?
    Nd1 O4 C8 C4 4_566 . . . 155.6(3) ?
    C3 C4 C8 O4 . . . . -135.3(4) ?
    C5 C4 C8 O4 . . . . 41.6(5) ?
    C3 C4 C8 O3 . . . . 42.5(5) ?
    C5 C4 C8 O3 . . . . -140.6(4) ?
    C6 N2 C9 O5 . . . . -4.0(7) ?
    C6 N2 C9 C10 . . . . 174.4(4) ?
    O5 C9 C10 C14 . . . . -159.0(5) ?
    N2 C9 C10 C14 . . . . 22.5(6) ?
    O5 C9 C10 C11 . . . . 18.0(6) ?
    N2 C9 C10 C11 . . . . -160.5(5) ?
    C14 C10 C11 C12 . . . . -4.3(9) ?
    C9 C10 C11 C12 . . . . 178.4(5) ?
    C13 N1 C12 C11 . . . . 2.1(9) ?
    C10 C11 C12 N1 . . . . 1.3(10) ?
    C12 N1 C13 C14 . . . . -2.4(9) ?
    N1 C13 C14 C10 . . . . -0.8(8) ?
    C11 C10 C14 C13 . . . . 4.1(8) ?
    C9 C10 C14 C13 . . . . -178.9(5) ?
    Nd1 O6 C15 O7 . . . . 75.6(5) ?
    Nd1 O6 C15 C16 . . . . -104.1(4) ?
    Nd1 O7 C15 O6 3_756 . . . -48.7(5) ?
    Nd1 O7 C15 C16 3_756 . . . 131.1(3) ?
    O6 C15 C16 C21 . . . . -24.5(5) ?
    O7 C15 C16 C21 . . . . 155.8(4) ?
    O6 C15 C16 C17 . . . . 154.2(4) ?
    O7 C15 C16 C17 . . . . -25.5(5) ?
    C21 C16 C17 C18 . . . . 0.4(6) ?
    C15 C16 C17 C18 . . . . -178.3(4) ?
    C16 C17 C18 C19 . . . . -2.6(7) ?
    C16 C17 C18 N4 . . . . 178.6(4) ?
    C23 N4 C18 C17 . . . . -18.5(7) ?
    C23 N4 C18 C19 . . . . 162.6(4) ?
    C17 C18 C19 C20 . . . . 2.4(7) ?
    N4 C18 C19 C20 . . . . -178.8(4) ?
    C18 C19 C20 C21 . . . . 0.1(7) ?
    C18 C19 C20 C22 . . . . -179.4(4) ?
    C17 C16 C21 C20 . . . . 2.0(6) ?
    C15 C16 C21 C20 . . . . -179.3(4) ?
    C19 C20 C21 C16 . . . . -2.2(6) ?
    C22 C20 C21 C16 . . . . 177.3(4) ?
    Nd1 O9 C22 O8 2_756 . . . 4.0(4) ?
    Nd1 O9 C22 C20 2_756 . . . -175.0(3) ?
    Nd1 O8 C22 O9 2_756 . . . -4.0(4) ?
    Nd1 O8 C22 C20 2_756 . . . 175.1(3) ?
    C19 C20 C22 O9 . . . . 0.1(6) ?
    C21 C20 C22 O9 . . . . -179.4(4) ?
    C19 C20 C22 O8 . . . . -179.0(4) ?
    C21 C20 C22 O8 . . . . 1.5(6) ?
    C18 N4 C23 O10 . . . . 5.7(7) ?
    C18 N4 C23 C24 . . . . -174.7(4) ?
    O10 C23 C24 C28 . . . . -175.8(5) ?
    N4 C23 C24 C28 . . . . 4.6(7) ?
    O10 C23 C24 C25 . . . . 3.3(6) ?
    N4 C23 C24 C25 . . . . -176.3(4) ?
    C28 C24 C25 C26 . . . . 0.9(8) ?
    C23 C24 C25 C26 . . . . -178.3(5) ?
    C27 N3 C26 C25 . . . . 2.8(10) ?
    C24 C25 C26 N3 . . . . -2.4(10) ?
    C26 N3 C27 C28 . . . . -1.8(9) ?
    C25 C24 C28 C27 . . . . -0.1(7) ?
    C23 C24 C28 C27 . . . . 179.1(5) ?
    N3 C27 C28 C24 . . . . 0.5(9) ?
loop_
    _geom_hbond_atom_site_label_D
    _geom_hbond_atom_site_label_H
    _geom_hbond_atom_site_label_A
    _geom_hbond_site_symmetry_A
    _geom_hbond_distance_DH
    _geom_hbond_distance_HA
    _geom_hbond_distance_DA
    _geom_hbond_angle_DHA
    N2 H2 O1W . 0.86 2.06 2.846(5) 151.3
    N1 H1 O2 4_465 0.89 1.85 2.725(4) 170.8
    O1W H1WA O9 4_465 0.85 1.89 2.734(5) 176.8
    O2W H2WA O10 4_465 0.85 2.52 3.124(5) 129.3
    O1W H1WB O10 1_455 0.85 2.00 2.845(5) 171.1
    O2W H2WA O4 3_666 0.85 2.36 2.923(5) 124.6
    O2W H2WB O1 2_655 0.85 2.11 2.957(4) 177.9
    N4 H4A O2W 3_766 0.86 2.15 2.953(5) 155.6
