# Supplementary material for: Poly[[[μ3-5-(pyridine-4-carboxamido)­isophthalato]{μ3-5-[(pyridin-1-ium-4-yl)carbonyl­amino]­isophthalato}­neodymium(III)] dihydrate]
Source: Acta Crystallogr Sect E Struct Rep Online. 2011 Aug 27;67(Pt 9):m1298. doi: 10.1107/S1600536811034532 (PMC3200962; doi:10.1107/S1600536811034532)
Supplement: Supplementary file 2 [file e-67-m1298-Isup2.hkl]

# 
# h,k,l, Fc-squared, Fo-squared, sigma(Fo-squared) and status flag 
# 
data_I
_shelx_title ' a           P21/c' 
_shelx_refln_list_code          4 
_shelx_F_calc_maximum      325.72 
_exptl_crystal_F_000      1492.00 
_reflns_d_resolution_high  0.8107 
 
loop_ 
 _symmetry_equiv_pos_as_xyz 
 'x, y, z' 
 '-x, y+1/2, -z+1/2' 
 '-x, -y, -z' 
 'x, -y-1/2, z-1/2' 
 
_cell_length_a    13.4421 
_cell_length_b    13.7754 
_cell_length_c    16.2418 
_cell_angle_alpha  90.000 
_cell_angle_beta  115.813 
_cell_angle_gamma  90.000 
 
_shelx_F_squared_multiplier     1.000 
 
loop_ 
 _refln_index_h 
 _refln_index_k 
 _refln_index_l 
 _refln_F_squared_calc 
 _refln_F_squared_meas 
 _refln_F_squared_sigma 
 _refln_observed_status 
   1   0   0    31991.86    37080.04    344.16 o 
   2   0   0     2709.65     2302.77     36.89 o 
   3   0   0    71785.16    71172.77   3427.37 o 
   4   0   0    26952.16    25280.00   1238.99 o 
   5   0   0    55170.94    55978.23   2864.34 o 
   6   0   0    26091.59    25651.48   2232.63 o 
   7   0   0     4824.31     5008.59    300.20 o 
   8   0   0     4432.95     4082.73    188.29 o 
   9   0   0    26010.20    26477.11    548.89 o 
  10   0   0    13717.13    14673.83    429.43 o 
  11   0   0    13699.12    13904.24    443.19 o 
  12   0   0     3189.42     2897.64    213.60 o 
  13   0   0      311.73      434.31     99.92 o 
  14   0   0     6173.45     6292.66    339.72 o 
   1   1   0      470.10      434.26     19.42 o 
   2   1   0      152.77      153.15     11.50 o 
   3   1   0     2801.79     2765.05    104.96 o 
   4   1   0      195.21      145.11     12.84 o 
   5   1   0      220.10      180.47     15.70 o 
   6   1   0     4120.55     4429.00    148.17 o 
   7   1   0      386.65      398.08     28.23 o 
   8   1   0      146.70      167.22     29.10 o 
   9   1   0      365.24      462.26     60.44 o 
  10   1   0       51.85       75.99     33.87 o 
  11   1   0       10.73       17.73     27.30 o 
  12   1   0     1524.77     1252.11    101.27 o 
  13   1   0      323.20      291.97     58.25 o 
  14   1   0      230.56      260.86     57.73 o 
   0   2   0    27807.53    29329.11   1374.84 o 
   1   2   0    39326.30    38114.45   1979.00 o 
   2   2   0     8498.01     9283.46    595.47 o 
   3   2   0     9000.89     9208.82    464.39 o 
   4   2   0    16457.18    16148.15    829.37 o 
   5   2   0    39605.05    41558.78   1933.57 o 
   6   2   0    36090.98    37426.88   1226.29 o 
   7   2   0     1591.72     1436.40     42.28 o 
   8   2   0     1124.43     1063.73    102.44 o 
   9   2   0    13012.66    12937.76    796.38 o 
  10   2   0    13006.59    13274.83    370.37 o 
  11   2   0     6478.88     6991.60    222.34 o 
  12   2   0      606.20      586.40     80.54 o 
  13   2   0      509.52      610.82     81.76 o 
  14   2   0     5921.15     6222.43    240.22 o 
   1   3   0     8658.27     8060.75    276.86 o 
   2   3   0     2858.66     2436.61    115.65 o 
   3   3   0     2411.81     2468.96    137.87 o 
   4   3   0       13.57       28.12     11.79 o 
   5   3   0     1746.24     1775.56     92.84 o 
   6   3   0      578.36      465.16     24.38 o 
   7   3   0      706.32      694.58     41.32 o 
   8   3   0     3148.19     2665.71     92.43 o 
   9   3   0        8.52       29.11     19.42 o 
  10   3   0      102.53      132.49     39.61 o 
  11   3   0     1061.22      958.87     92.64 o 
  12   3   0     1495.57     1280.76    102.20 o 
  13   3   0      105.53      188.71     42.14 o 
  14   3   0      155.06      193.28     44.05 o 
   0   4   0      932.14      973.06     34.27 o 
   1   4   0    15049.98    13752.33    425.96 o 
   2   4   0      129.01       90.79      9.97 o 
   3   4   0     1569.26     1400.92    107.56 o 
   4   4   0    13780.92    14266.68    781.67 o 
   5   4   0    24991.03    24081.85   1663.34 o 
   6   4   0     5102.30     5028.05    302.12 o 
   7   4   0     1309.98     1293.15     78.08 o 
   8   4   0     1987.81     2048.95     72.63 o 
   9   4   0     4636.18     4697.59    403.80 o 
  10   4   0     6040.76     6066.75    387.67 o 
  11   4   0     4537.54     4395.46    180.33 o 
  12   4   0        6.97       33.01     28.80 o 
  13   4   0      992.42     1110.97     96.06 o 
  14   4   0     4501.24     4600.97    205.98 o 
   1   5   0     4747.72     4038.40     90.59 o 
   2   5   0    12092.29    12488.75    464.09 o 
   3   5   0     4638.48     4485.27    181.18 o 
   4   5   0     1979.51     1843.28    124.54 o 
   5   5   0       44.78       34.09     14.67 o 
   6   5   0     2906.13     2862.95    172.74 o 
   7   5   0     4784.66     4417.71    282.80 o 
   8   5   0     4206.75     4110.99    207.81 o 
   9   5   0     2094.68     1884.15     75.98 o 
  10   5   0      180.04      161.79     37.51 o 
  11   5   0     1510.97     1549.00    110.63 o 
  12   5   0     1462.87     1493.48    113.59 o 
  13   5   0      587.54      713.55     93.54 o 
  14   5   0      230.68      315.75     61.51 o 
   0   6   0    32718.36    30414.85   1661.67 o 
   1   6   0    20967.81    20093.54    633.10 o 
   2   6   0     2434.27     2293.37     69.61 o 
   3   6   0     7820.50     7703.02    304.00 o 
   4   6   0     7033.81     7514.10    334.55 o 
   5   6   0    11042.35    10075.15    652.32 o 
   6   6   0     6372.17     6636.31    342.09 o 
   7   6   0        5.84       11.72     16.01 o 
   8   6   0     2630.88     2339.93    184.67 o 
   9   6   0     7060.20     6423.15    305.23 o 
  10   6   0    12416.49    12217.12    755.11 o 
  11   6   0     4148.71     3613.59    222.30 o 
  12   6   0      156.58      272.42     61.06 o 
  13   6   0      640.90      877.39    100.59 o 
   1   7   0     4562.49     4126.83    111.52 o 
   2   7   0    21441.95    20750.86    614.29 o 
   3   7   0    10986.52    11409.09    395.91 o 
   4   7   0     1587.25     1356.30     76.39 o 
   5   7   0      221.75      146.49     25.53 o 
   6   7   0      895.55     1081.85    108.07 o 
   7   7   0     1530.02     1382.05     90.19 o 
   8   7   0     1530.71     1845.18    125.95 o 
   9   7   0     7356.73     6431.27    345.81 o 
  10   7   0     1317.56     1141.27     67.98 o 
  11   7   0     2565.21     2331.13    111.20 o 
  12   7   0     2917.60     2919.17    158.32 o 
  13   7   0     3408.29     3349.97    176.07 o 
   0   8   0    12315.10    11571.91    505.88 o 
   1   8   0     5986.68     5485.47    153.65 o 
   2   8   0     6943.41     6418.03    287.90 o 
   3   8   0      716.14      791.24     42.91 o 
   4   8   0    14062.27    13386.75    826.22 o 
   5   8   0    12719.08    12144.34   1131.39 o 
   6   8   0     6673.88     6326.67    389.14 o 
   7   8   0     1302.87     1082.85     66.41 o 
   8   8   0     7532.06     6798.26    385.23 o 
   9   8   0     9877.35     9757.21    331.39 o 
  10   8   0      682.12      784.38     62.71 o 
  11   8   0     2110.33     2227.58    111.66 o 
  12   8   0      103.86      126.74     49.19 o 
  13   8   0      419.92      593.74    135.89 o 
   1   9   0    13334.63    12626.24    397.17 o 
   2   9   0     8995.55     8117.93    183.44 o 
   3   9   0     7407.13     7780.48    266.83 o 
   4   9   0     6634.95     6489.67    356.89 o 
   5   9   0     2572.77     2007.02     91.91 o 
   6   9   0     1900.69     1818.26    110.63 o 
   7   9   0     6856.75     6991.60    360.23 o 
   8   9   0    15316.54    13340.35    941.53 o 
   9   9   0     1402.76     1456.88     76.65 o 
  10   9   0        2.14       31.10     23.15 o 
  11   9   0     1088.45     1263.36    117.48 o 
  12   9   0     1299.15     1519.86    126.95 o 
   0  10   0     2628.14     2652.24    108.69 o 
   1  10   0     2485.43     2439.37     60.42 o 
   2  10   0      541.38      557.78     37.42 o 
   3  10   0      659.89      738.14     42.18 o 
   4  10   0     5600.36     4977.04    196.75 o 
   5  10   0     9026.63     8538.92    529.96 o 
   6  10   0     1026.54      930.50     71.01 o 
   7  10   0        8.34       13.98     19.35 o 
   8  10   0       60.20       19.09     21.00 o 
   9  10   0      430.91      674.70     79.52 o 
  10  10   0     1556.43     1429.15    130.23 o 
  11  10   0     2089.94     2082.01    143.65 o 
  12  10   0       22.01       57.73     45.22 o 
   1  11   0     3612.62     3716.79    164.83 o 
   2  11   0     6788.03     6758.58    290.47 o 
   3  11   0    13970.77    14044.80    467.11 o 
   4  11   0     3901.09     3658.17    121.53 o 
   5  11   0      552.72      312.95     41.39 o 
   6  11   0     5902.54     5232.61    162.04 o 
   7  11   0    10922.40    10983.12    506.31 o 
   8  11   0    10440.75     9249.40    562.83 o 
   9  11   0      537.74      768.75     79.57 o 
  10  11   0      126.57      157.68     48.47 o 
  11  11   0     1455.24     1650.19    182.30 o 
   0  12   0     4108.92     4086.21    222.04 o 
   1  12   0      726.20      783.84     47.36 o 
   2  12   0      759.42      712.56     46.65 o 
   3  12   0      354.23      283.66     34.92 o 
   4  12   0      422.65      494.00     58.07 o 
   5  12   0     1184.14     1092.72     79.98 o 
   6  12   0     1318.84     1288.98    123.99 o 
   7  12   0        9.54       25.37     29.95 o 
   8  12   0      232.56      329.05     58.53 o 
   9  12   0      708.12      695.29     78.91 o 
  10  12   0      965.72     1149.81     98.86 o 
   1  13   0     2067.91     2348.54    167.84 o 
   2  13   0     4604.63     5160.90    306.00 o 
   3  13   0     8310.95     8665.87    540.11 o 
   4  13   0      791.41      975.64     78.83 o 
   5  13   0      166.78      135.53     37.37 o 
   6  13   0     3646.85     3939.06    250.99 o 
   7  13   0     4384.33     4491.63    362.00 o 
   8  13   0     2179.36     2954.34    157.18 o 
   9  13   0      676.00      691.83     81.01 o 
   0  14   0     1044.78     1042.26    138.11 o 
   1  14   0        3.02        4.61     28.21 o 
   2  14   0      666.09      659.44     80.67 o 
   3  14   0      184.43      195.52     45.45 o 
   4  14   0        8.72       58.15     33.35 o 
   5  14   0      886.34      873.55     80.13 o 
   6  14   0       50.50       95.99     35.25 o 
   7  14   0      111.58       61.95     39.74 o 
   8  14   0      355.74      328.05     63.03 o 
   1  15   0      192.66      423.75     71.86 o 
   2  15   0     4267.25     4478.13    278.00 o 
   3  15   0     4305.24     4182.37    271.78 o 
   4  15   0     2030.42     2023.40    136.42 o 
   5  15   0       26.58       11.34     30.55 o 
   6  15   0     1074.07     1353.82    118.14 o 
   7  15   0     4040.18     4268.88    213.96 o 
   0  16   0       56.71      117.68     60.40 o 
   1  16   0       22.63       67.20     32.62 o 
   2  16   0     1256.13     1071.13    151.88 o 
   3  16   0        2.60       59.51     37.75 o 
   4  16   0       48.28       86.15     54.18 o 
   5  16   0       27.56       30.80     29.89 o 
 -15   1   1     4553.08     4601.71    210.15 o 
 -14   1   1     6056.09     6560.76    304.64 o 
 -13   1   1     3718.65     3902.47    179.50 o 
 -12   1   1       28.51       52.60     33.41 o 
 -11   1   1     1751.58     1593.96    106.45 o 
 -10   1   1    13161.27    13280.55    285.28 o 
  -9   1   1    28680.67    26306.29   1540.80 o 
  -8   1   1    12402.34    11457.12    578.67 o 
  -7   1   1      464.51      613.96     80.23 o 
  -6   1   1    15316.91    13607.84    845.02 o 
  -5   1   1    10087.84     9568.91    551.31 o 
  -4   1   1    39493.14    37812.36   1817.45 o 
  -3   1   1    14982.02    17294.52    686.21 o 
  -2   1   1     1816.40     1895.46     77.62 o 
  -1   1   1    29729.11    29883.34    911.92 o 
   0   1   1    44690.57    48572.02    418.77 o 
   1   1   1    84091.79    87899.64   3357.84 o 
   2   1   1    24470.56    26893.99    431.12 o 
   3   1   1        1.45       33.93      9.32 o 
   4   1   1     3423.39     3188.86     70.60 o 
   5   1   1    14079.21    14380.87    358.14 o 
   6   1   1    38939.83    40007.17    770.07 o 
   7   1   1    10746.02    11094.78    276.89 o 
   8   1   1       69.27      102.19     26.22 o 
   9   1   1     6724.27     7095.35    201.43 o 
  10   1   1    12660.79    13186.05    292.97 o 
  11   1   1    13581.37    14056.26    320.27 o 
  12   1   1     5187.39     5055.06    200.53 o 
  13   1   1       25.31       51.76     27.82 o 
  14   1   1     2391.81     2675.96    172.97 o 
 -15   2   1       16.93       46.13     23.52 o 
 -14   2   1      433.89      438.19     70.52 o 
 -13   2   1      269.91      341.70     62.15 o 
 -12   2   1      132.36       96.55     39.96 o 
 -11   2   1     1681.05     1444.17    101.65 o 
 -10   2   1     2425.84     2166.34    116.94 o 
  -9   2   1        6.97        6.51     14.97 o 
  -8   2   1      470.19      435.44     35.35 o 
  -7   2   1        4.14       19.02     10.13 o 
  -6   2   1      630.12      548.96     50.84 o 
  -5   2   1      931.69      715.93     47.75 o 
  -4   2   1      141.90      156.77     17.02 o 
  -3   2   1      683.82      632.96     48.14 o 
  -2   2   1     8164.46     8385.07    339.78 o 
  -1   2   1     1017.69     1200.49     50.03 o 
   0   2   1     1922.37     1645.42     29.25 o 
   1   2   1      271.71      222.95     13.15 o 
   2   2   1      717.32      656.48     24.51 o 
   3   2   1       89.07       83.71     11.01 o 
   4   2   1       45.15       82.24     12.41 o 
   5   2   1    21697.86    24016.81    629.08 o 
   6   2   1      295.12      306.74     24.91 o 
   7   2   1      840.61     1015.55     43.12 o 
   8   2   1     4503.37     4229.98    281.17 o 
   9   2   1      300.56      290.88     39.54 o 
  10   2   1      456.35      397.33     63.20 o 
  11   2   1      221.88      171.60     48.34 o 
  12   2   1      311.15      323.80     62.23 o 
  13   2   1      383.57      433.37     71.94 o 
  14   2   1      971.23      978.34    103.99 o 
 -15   3   1     2643.99     3071.51    171.08 o 
 -14   3   1     5544.98     6339.59    240.52 o 
 -13   3   1     4866.45     4724.27    199.24 o 
 -12   3   1     1161.83     1088.93     95.14 o 
 -11   3   1      789.39      893.87     88.86 o 
 -10   3   1     8855.90     7840.41    278.85 o 
  -9   3   1     8779.89     8885.74    306.24 o 
  -8   3   1     6465.46     6068.84    326.64 o 
  -7   3   1       31.60       35.11     15.66 o 
  -6   3   1     2589.76     2411.79    147.56 o 
  -5   3   1    34403.51    32589.60   1740.06 o 
  -4   3   1    27876.19    26231.09   1644.05 o 
  -3   3   1    18240.99    18547.82    836.18 o 
  -2   3   1       95.17      112.24     10.71 o 
  -1   3   1    11408.47    10263.32    414.71 o 
   0   3   1    12162.87    12110.20    275.49 o 
   1   3   1    22402.18    21940.76    783.14 o 
   2   3   1     1230.44     1134.25     54.48 o 
   3   3   1      371.23      296.81     22.15 o 
   4   3   1    13942.84    13931.48    682.26 o 
   5   3   1    28401.43    29953.83    935.64 o 
   6   3   1    23716.44    24517.14    923.08 o 
   7   3   1    14176.60    14847.58    966.51 o 
   8   3   1      850.57      865.19     56.23 o 
   9   3   1     2010.79     2104.45     88.21 o 
  10   3   1     9039.60     9217.92    247.01 o 
  11   3   1     5968.39     6256.89    215.02 o 
  12   3   1     3540.10     3424.37    165.94 o 
  13   3   1       46.14       60.96     33.53 o 
  14   3   1     2393.14     2669.69    154.59 o 
 -14   4   1       21.47       52.64     34.46 o 
 -13   4   1      154.67      234.02    110.80 o 
 -12   4   1     1207.19     1193.87    100.16 o 
 -11   4   1       12.55       35.18     34.90 o 
 -10   4   1     1246.80     1130.55     78.71 o 
  -9   4   1     2575.93     2303.05     89.73 o 
  -8   4   1      509.22      446.38     38.58 o 
  -7   4   1     2083.54     2121.33    118.85 o 
  -6   4   1      679.84      585.66     42.50 o 
  -5   4   1     2009.68     2076.02     99.24 o 
  -4   4   1       62.68       69.45     15.37 o 
  -3   4   1     8631.12     8334.38    371.27 o 
  -2   4   1     3912.23     3626.40    134.78 o 
  -1   4   1     5728.84     5762.06    186.09 o 
   0   4   1      791.95      638.87     20.45 o 
   1   4   1     7939.65     9406.95    275.07 o 
   2   4   1      118.48      157.85     17.50 o 
   3   4   1    11667.19    11634.96    677.90 o 
   4   4   1     6007.67     6086.17    246.52 o 
   5   4   1      519.48      350.27     23.90 o 
   6   4   1     2642.63     2395.57     60.78 o 
   7   4   1     1865.17     2190.46    124.93 o 
   8   4   1     1026.91      962.84    115.78 o 
   9   4   1    10414.68     9493.69    417.93 o 
  10   4   1      881.30      780.07     95.50 o 
  11   4   1      693.29      664.03     81.46 o 
  12   4   1     3298.56     2869.12    153.33 o 
  13   4   1     1057.35     1165.33     97.65 o 
  14   4   1     1652.65     1699.02    121.68 o 
 -14   5   1     3985.71     4377.98    204.53 o 
 -13   5   1     3066.34     3233.53    244.91 o 
 -12   5   1      168.18      217.62     56.50 o 
 -11   5   1      749.18      634.82     65.12 o 
 -10   5   1     7768.30     8005.69    396.83 o 
  -9   5   1     9830.69     9038.91    484.20 o 
  -8   5   1     7535.32     7949.32    387.22 o 
  -7   5   1       12.81        1.97     14.10 o 
  -6   5   1     1999.01     2010.66     78.69 o 
  -5   5   1    22913.86    21339.67   1222.67 o 
  -4   5   1    28041.11    29826.83   1562.77 o 
  -3   5   1     1624.90     1135.86     39.12 o 
  -2   5   1     1280.54      893.82     34.17 o 
  -1   5   1    20591.43    19963.49    523.11 o 
   0   5   1     6048.18     6413.85    158.22 o 
   1   5   1    32399.88    32269.53    974.76 o 
   2   5   1     2681.71     2297.26     78.82 o 
   3   5   1     2380.25     2452.04    154.41 o 
   4   5   1    15318.84    16068.73    825.32 o 
   5   5   1    17098.85    15758.78    777.25 o 
   6   5   1    14300.96    14569.87    679.63 o 
   7   5   1     5032.89     4258.74    190.94 o 
   8   5   1     1238.34     1063.53     65.58 o 
   9   5   1     4603.59     4094.70    212.74 o 
  10   5   1    20459.38    19481.83   1483.95 o 
  11   5   1     9002.97     8532.12    390.13 o 
  12   5   1     2057.64     2381.60    157.87 o 
  13   5   1      166.32      196.51     45.14 o 
 -14   6   1       57.84       56.40     43.74 o 
 -13   6   1      581.32      667.62     89.54 o 
 -12   6   1     1225.13     1357.80    108.63 o 
 -11   6   1     3317.34     3209.98    120.78 o 
 -10   6   1      727.31      725.25     56.80 o 
  -9   6   1     1834.66     1472.20     74.80 o 
  -8   6   1     3269.89     3457.39    180.31 o 
  -7   6   1     5010.66     4046.43    344.97 o 
  -6   6   1     2370.94     2656.90    138.52 o 
  -5   6   1     2931.61     2216.78    121.08 o 
  -4   6   1     1542.55     1449.37     94.96 o 
  -3   6   1    13904.82    13197.69    523.44 o 
  -2   6   1    12881.10    11698.72    359.76 o 
  -1   6   1     1214.09     1126.63     31.77 o 
   0   6   1      296.65      310.59     19.13 o 
   1   6   1     4797.79     4549.09    142.74 o 
   2   6   1    10639.35    10856.46    319.75 o 
   3   6   1    18588.34    19033.61    970.70 o 
   4   6   1     1558.66     1567.55    107.04 o 
   5   6   1        7.96       29.45     15.81 o 
   6   6   1     1752.66     1743.45     73.65 o 
   7   6   1     8715.98     7494.14    356.64 o 
   8   6   1     3184.07     3356.48    225.54 o 
   9   6   1      463.15      437.47     52.57 o 
  10   6   1       23.07       42.34     27.79 o 
  11   6   1       31.64       65.90     31.26 o 
  12   6   1     2063.31     2026.54    132.65 o 
  13   6   1     1194.67     1241.98    110.54 o 
 -13   7   1     4864.37     4894.64    325.51 o 
 -12   7   1     1226.26     1107.01    106.28 o 
 -11   7   1       29.03       69.49     29.66 o 
 -10   7   1    20015.80    18687.10    792.89 o 
  -9   7   1     8974.20     8480.40    364.08 o 
  -8   7   1    10926.63     9822.28    454.33 o 
  -7   7   1       16.19        5.08     16.96 o 
  -6   7   1     3330.42     3317.41    154.03 o 
  -5   7   1    10958.44    11192.38    633.51 o 
  -4   7   1    13381.45    13327.51    662.56 o 
  -3   7   1     5883.34     5208.76    141.15 o 
  -2   7   1      104.11       77.98     13.56 o 
  -1   7   1     6829.12     6570.72    173.04 o 
   0   7   1    19700.79    18554.89    508.52 o 
   1   7   1    27761.10    27662.69    942.67 o 
   2   7   1    10336.25     9880.03    334.83 o 
   3   7   1     5036.97     5125.05    224.00 o 
   4   7   1    14731.67    14816.54    734.04 o 
   5   7   1    10077.38     9929.42    687.90 o 
   6   7   1    12104.62    11391.14    869.17 o 
   7   7   1       25.44       74.59     24.40 o 
   8   7   1     2624.08     2332.17    120.50 o 
   9   7   1     6794.66     6159.76    337.28 o 
  10   7   1     3595.15     3535.47    131.75 o 
  11   7   1     7812.94     7748.63    417.79 o 
  12   7   1     2456.08     2449.17    185.85 o 
  13   7   1      167.52      179.41     78.16 o 
 -13   8   1     1264.14     1322.55    117.02 o 
 -12   8   1     2622.24     2769.89    172.05 o 
 -11   8   1     3080.91     3063.67    118.39 o 
 -10   8   1      281.34      390.53     49.55 o 
  -9   8   1      918.20      718.47     57.64 o 
  -8   8   1     5926.98     5560.72    268.89 o 
  -7   8   1     5731.41     5184.40    317.28 o 
  -6   8   1     1897.21     2141.51    130.57 o 
  -5   8   1      982.09      916.12     50.22 o 
  -4   8   1       16.32       16.92     13.15 o 
  -3   8   1     1467.11     1537.34     85.66 o 
  -2   8   1    13132.82    12414.17    402.64 o 
  -1   8   1    17905.29    17595.22    525.99 o 
   0   8   1     5329.92     4862.08    133.92 o 
   1   8   1      167.54      140.97     17.60 o 
   2   8   1    15837.59    15463.49    517.18 o 
   3   8   1     2004.31     2099.50     68.38 o 
   4   8   1    10341.21    10101.10    482.59 o 
   5   8   1      421.05      508.31     42.21 o 
   6   8   1       46.01       80.12     25.11 o 
   7   8   1     4759.97     4368.60    293.70 o 
   8   8   1     5473.81     5368.27    242.93 o 
   9   8   1     1462.15     1500.48    118.19 o 
  10   8   1       95.57      106.11     34.82 o 
  11   8   1      124.95      113.01     49.80 o 
  12   8   1      739.34     1114.65    169.64 o 
 -13   9   1     1788.88     1907.34    204.28 o 
 -12   9   1       38.58       65.80     32.17 o 
 -11   9   1       41.91      114.87     31.67 o 
 -10   9   1     2162.38     2044.63     91.91 o 
  -9   9   1     3618.83     3761.62    179.09 o 
  -8   9   1      425.73      444.56     48.57 o 
  -7   9   1     2027.65     1864.61    121.36 o 
  -6   9   1      247.05      284.18     37.29 o 
  -5   9   1     3577.29     3749.32    193.51 o 
  -4   9   1    11288.69    10292.31    457.21 o 
  -3   9   1     8919.96     8934.95    326.13 o 
  -2   9   1     1500.24     1403.30     50.28 o 
  -1   9   1     1156.10     1099.18     42.30 o 
   0   9   1     2698.38     2611.05     58.34 o 
   1   9   1     2251.96     2110.10     82.82 o 
   2   9   1     8170.91     7591.49    280.44 o 
   3   9   1      788.90      622.57     50.94 o 
   4   9   1     2291.06     1918.74    163.77 o 
   5   9   1     5451.49     5671.93    299.34 o 
   6   9   1     6178.60     5698.73    389.78 o 
   7   9   1     1718.02     1490.34     83.78 o 
   8   9   1       56.63       74.61     26.44 o 
   9   9   1       11.76       39.46     37.52 o 
  10   9   1     3884.48     3601.90    433.42 o 
  11   9   1     1577.32     1824.82    169.20 o 
  12   9   1      499.87      578.45     93.49 o 
 -12  10   1     2871.99     2825.85    343.28 o 
 -11  10   1     2972.78     3072.07    141.81 o 
 -10  10   1      905.68      986.81     70.78 o 
  -9  10   1      104.41      139.68     36.06 o 
  -8  10   1     3490.10     3099.71    145.12 o 
  -7  10   1    12486.76    13449.04    649.70 o 
  -6  10   1     6126.82     5745.91    346.32 o 
  -5  10   1       18.29       61.31     25.00 o 
  -4  10   1      585.11      631.13     40.60 o 
  -3  10   1     3082.76     3168.47    134.37 o 
  -2  10   1    12357.85    12669.38    416.70 o 
  -1  10   1     5286.41     5197.42    133.21 o 
   0  10   1     2780.76     2632.34     94.10 o 
   1  10   1      702.53      765.17     36.63 o 
   2  10   1     5575.53     5423.91    186.57 o 
   3  10   1     8275.40     8400.73    463.67 o 
   4  10   1     8569.84     8097.81    487.45 o 
   5  10   1     1725.77     1571.46     84.80 o 
   6  10   1      154.71      174.94     41.35 o 
   7  10   1     4155.02     4381.04    248.00 o 
   8  10   1     6151.27     5426.30    311.62 o 
   9  10   1     4152.59     4358.29    292.65 o 
  10  10   1     1216.38     1111.47    180.08 o 
  11  10   1      127.26      195.62     65.16 o 
 -11  11   1      879.08      697.97     79.31 o 
 -10  11   1      893.04     1094.14     93.20 o 
  -9  11   1     1389.61     1417.94    187.99 o 
  -8  11   1      704.78      721.50     61.02 o 
  -7  11   1       81.44       58.42     28.43 o 
  -6  11   1      591.21      546.74     52.53 o 
  -5  11   1     2272.77     2061.75    127.30 o 
  -4  11   1     2842.94     2934.51    175.05 o 
  -3  11   1      260.11      277.95     32.72 o 
  -2  11   1       20.61       31.12     17.15 o 
  -1  11   1      120.77      162.68     26.24 o 
   0  11   1       41.80       83.85     19.06 o 
   1  11   1     1556.00     1642.74     69.76 o 
   2  11   1     2387.20     2141.98     84.45 o 
   3  11   1       98.89      123.35     26.62 o 
   4  11   1     1314.38     1313.69    162.58 o 
   5  11   1     1889.87     1861.67    179.84 o 
   6  11   1       82.51      109.50     37.66 o 
   7  11   1     1270.11     1155.43     88.54 o 
   8  11   1      339.82      277.49     55.19 o 
   9  11   1       67.22      146.55     53.36 o 
  10  11   1      968.61     1280.62    124.71 o 
 -10  12   1     1275.79     1408.82    157.68 o 
  -9  12   1      216.86      195.21     48.49 o 
  -8  12   1     1586.99     1808.93    154.01 o 
  -7  12   1     4174.68     4664.87    354.47 o 
  -6  12   1     7399.93     7393.13    363.63 o 
  -5  12   1     2631.59     2470.29    150.72 o 
  -4  12   1      521.51      541.08     50.44 o 
  -3  12   1     5725.56     5572.02    171.14 o 
  -2  12   1     6125.13     6837.42    138.27 o 
  -1  12   1     6095.07     6533.25    214.22 o 
   0  12   1      251.94      358.27     41.24 o 
   1  12   1       38.83       52.75     24.06 o 
   2  12   1     5124.27     5101.41    225.69 o 
   3  12   1    11604.36    11423.01    525.35 o 
   4  12   1     6438.76     6413.70    380.85 o 
   5  12   1     1011.78     1080.66     81.43 o 
   6  12   1      238.85      269.46     50.71 o 
   7  12   1     8613.65     8140.63    633.30 o 
   8  12   1     6907.32     7018.86    442.79 o 
   9  12   1     2662.89     2746.52    273.11 o 
  10  12   1      268.71      395.92     81.60 o 
  -9  13   1      474.12      554.15     76.00 o 
  -8  13   1      534.11      549.86     72.48 o 
  -7  13   1      243.01      204.26     50.41 o 
  -6  13   1       30.16       22.57     29.22 o 
  -5  13   1      848.47      839.66     75.13 o 
  -4  13   1      602.28      723.48     69.37 o 
  -3  13   1       75.87       80.78     30.06 o 
  -2  13   1       94.24      128.68     32.56 o 
  -1  13   1      991.28      972.25     72.30 o 
   0  13   1      225.48      252.85     45.07 o 
   1  13   1     2675.07     2538.75    149.35 o 
   2  13   1      898.32      841.87     60.46 o 
   3  13   1       16.89       24.84     28.11 o 
   4  13   1      210.28      229.97     46.98 o 
   5  13   1        6.93       19.49     27.23 o 
   6  13   1      586.32      595.97     71.37 o 
   7  13   1      391.57      381.48     64.07 o 
   8  13   1       10.22        0.00     40.39 o 
   9  13   1      508.76      380.34     82.55 o 
  -8  14   1     1038.10     1529.63    109.23 o 
  -7  14   1     5317.23     5129.62    458.47 o 
  -6  14   1     4617.88     5061.21    215.41 o 
  -5  14   1      675.87      658.00     88.93 o 
  -4  14   1      765.72      624.46     85.06 o 
  -3  14   1     1198.86     1521.14    113.66 o 
  -2  14   1     5423.06     6067.87    210.85 o 
  -1  14   1     7371.26     7318.22    232.76 o 
   0  14   1     1826.19     1801.89     96.93 o 
   1  14   1      491.90      437.52     57.92 o 
   2  14   1     4838.83     5379.43    175.28 o 
   3  14   1     6806.63     7255.09    450.01 o 
   4  14   1     4035.28     4426.25    232.39 o 
   5  14   1      100.88      156.80     41.58 o 
   6  14   1     1293.52     1220.40    120.07 o 
   7  14   1     1887.31     1993.35    233.28 o 
   8  14   1     2977.12     3650.36    582.86 o 
  -7  15   1      299.87      218.20     69.77 o 
  -6  15   1        8.07       36.62     39.75 o 
  -5  15   1       72.97      104.97     42.23 o 
  -4  15   1     1552.11     1232.40    107.53 o 
  -3  15   1     1051.32      925.91    139.89 o 
  -2  15   1       58.74       73.72     54.18 o 
  -1  15   1       15.19       28.29     31.04 o 
   0  15   1      365.59      369.18     67.07 o 
   1  15   1      308.76      333.97     64.92 o 
   2  15   1      893.48      768.26    131.00 o 
   3  15   1      123.23       91.38     40.33 o 
   4  15   1       98.25       77.42     34.01 o 
   5  15   1       29.70      107.53     40.07 o 
   6  15   1       82.55       93.95     36.78 o 
  -5  16   1     1167.51     1496.65    126.28 o 
  -4  16   1      435.15      428.10    105.69 o 
  -3  16   1     1798.04     1665.76    175.86 o 
  -2  16   1     4710.43     5398.72    313.97 o 
  -1  16   1     2601.25     3065.50    231.37 o 
   0  16   1     2565.05     2676.77    151.31 o 
   1  16   1      496.60      555.55    115.91 o 
   2  16   1     1970.57     2171.12    198.06 o 
   3  16   1     5218.27     5998.67    339.72 o 
   4  16   1     3224.89     3436.31    260.68 o 
 -15   0   2     1669.74     1725.71    176.30 o 
 -14   0   2     6626.43     7485.02    364.15 o 
 -13   0   2    12236.53    12082.61    446.30 o 
 -12   0   2     3037.99     3428.32    227.37 o 
 -11   0   2       91.58      137.67     59.95 o 
 -10   0   2     1721.50     1913.55    153.65 o 
  -9   0   2    21132.58    22557.47    318.99 o 
  -8   0   2    31944.23    31968.15   1160.50 o 
  -7   0   2    75524.67    78097.44   2328.80 o 
  -6   0   2    23620.24    24486.29    764.10 o 
  -5   0   2     1955.78     2280.70     88.11 o 
  -4   0   2    56575.48    55019.15   1927.09 o 
  -3   0   2    18648.16    21512.19    417.34 o 
  -2   0   2    20758.26    20116.51    231.81 o 
  -1   0   2     1949.02     1837.17     49.74 o 
   0   0   2     6860.23     8316.67    366.37 o 
   1   0   2    51219.86    58226.82    939.90 o 
   2   0   2    57646.91    64439.62   1291.62 o 
   3   0   2     2885.26     2973.62     76.24 o 
   4   0   2     5230.50     5731.49    115.77 o 
   5   0   2    10729.46    11845.91    182.29 o 
   6   0   2    19944.74    20895.04    417.22 o 
   7   0   2    12349.55    12065.78    344.83 o 
   8   0   2     1864.60     1854.89     90.05 o 
   9   0   2     5026.93     4618.02    234.92 o 
  10   0   2    11614.05    10909.79    382.36 o 
  11   0   2     2757.88     3574.87    231.81 o 
  12   0   2     4245.02     4589.60    272.22 o 
  13   0   2     3082.77     3170.31    234.03 o 
  14   0   2       91.82      218.49     71.50 o 
 -15   1   2       30.43       28.42     36.86 o 
 -14   1   2        1.56       45.10     26.67 o 
 -13   1   2      335.23      309.17     61.33 o 
 -12   1   2      131.60      102.59     44.19 o 
 -11   1   2      469.95      415.45     64.36 o 
 -10   1   2       86.72       86.97     28.09 o 
  -9   1   2      183.20      163.37     25.68 o 
  -8   1   2      275.40      328.02     25.82 o 
  -7   1   2     1498.11     1574.58     67.72 o 
  -6   1   2        1.54       15.75      7.62 o 
  -5   1   2      153.56      170.31     12.22 o 
  -4   1   2      142.61      127.38     12.15 o 
  -3   1   2       22.19       48.41      7.73 o 
  -2   1   2     2094.21     2052.47     28.30 o 
  -1   1   2      158.83      143.35     23.76 o 
   0   1   2      429.30      584.97     26.06 o 
   1   1   2       55.79       89.73     11.37 o 
   2   1   2      458.83      495.76     21.35 o 
   3   1   2      282.12      290.10     44.80 o 
   4   1   2      252.75      261.06     21.30 o 
   5   1   2     1368.00     1636.93     48.62 o 
   6   1   2      329.89      286.35     26.60 o 
   7   1   2      737.09      741.70     41.10 o 
   8   1   2      430.12      440.00     44.28 o 
   9   1   2        5.54       32.50     26.93 o 
  10   1   2      567.57      549.79     71.82 o 
  11   1   2       62.11       39.80     30.85 o 
  12   1   2      263.19      152.70     43.53 o 
  13   1   2       33.36       85.30     32.00 o 
  14   1   2        2.21       42.63     36.86 o 
 -15   2   2     1324.31     1567.98    141.22 o 
 -14   2   2     6934.51     7052.45    251.51 o 
 -13   2   2     7246.55     7318.51    245.36 o 
 -12   2   2     5370.06     5291.70    295.76 o 
 -11   2   2        9.80        1.08     18.87 o 
 -10   2   2     4254.12     3876.79    121.28 o 
  -9   2   2    14971.74    14286.67    579.44 o 
  -8   2   2     8095.54     7079.75    270.19 o 
  -7   2   2    11438.10    10803.06    387.77 o 
  -6   2   2     1551.66     1674.64     61.77 o 
  -5   2   2     6685.99     6134.49    192.25 o 
  -4   2   2    45202.35    43056.57   1363.70 o 
  -3   2   2    31357.90    33840.36    929.16 o 
  -2   2   2    41921.28    45003.19    574.97 o 
  -1   2   2       20.49       46.40     10.83 o 
   0   2   2    43828.77    48236.13    439.42 o 
   1   2   2    14731.79    16575.99    552.28 o 
   2   2   2    34053.99    36440.32    748.98 o 
   3   2   2     2437.62     2284.12     78.46 o 
   4   2   2     1432.78     1505.43     43.60 o 
   5   2   2    14694.18    15571.63    301.56 o 
   6   2   2    29319.53    31014.41    755.62 o 
   7   2   2    23289.62    24237.54    815.97 o 
   8   2   2      214.65      278.16     39.25 o 
   9   2   2     1021.28      899.08     62.35 o 
  10   2   2     3217.71     3462.35    153.62 o 
  11   2   2     7533.97     8105.00    246.92 o 
  12   2   2     5612.47     5985.22    221.83 o 
  13   2   2      721.91      833.27     95.46 o 
  14   2   2      256.80      265.62     53.85 o 
 -15   3   2      218.69      321.45     75.72 o 
 -14   3   2        0.82       36.27     29.91 o 
 -13   3   2       39.55      103.66     39.68 o 
 -12   3   2        5.92       43.99     44.63 o 
 -11   3   2       50.32       96.45     31.79 o 
 -10   3   2     1368.11     1178.75     68.84 o 
  -9   3   2        5.28        5.71     15.47 o 
  -8   3   2       51.74       30.87     15.98 o 
  -7   3   2      126.91      179.17     23.87 o 
  -6   3   2       39.09       64.07     15.41 o 
  -5   3   2       11.48       38.75     12.86 o 
  -4   3   2      526.37      554.86     27.90 o 
  -3   3   2     3038.97     2802.53    126.75 o 
  -2   3   2    44996.39    47525.69   1779.12 o 
  -1   3   2    10296.49    11359.74    294.61 o 
   0   3   2    18305.70    19453.17    363.56 o 
   1   3   2      325.46      336.85     20.70 o 
   2   3   2      162.05      109.55     16.52 o 
   3   3   2       35.24       51.08     15.17 o 
   4   3   2       30.29       57.77     13.87 o 
   5   3   2     7376.93     7649.63    218.51 o 
   6   3   2       22.24       78.93     18.32 o 
   7   3   2      836.18      965.36     58.03 o 
   8   3   2     1847.80     1700.46     78.81 o 
   9   3   2     1284.44     1330.17     73.74 o 
  10   3   2     2344.46     2106.85    121.61 o 
  11   3   2       20.29       48.60     30.47 o 
  12   3   2      358.28      369.44     62.88 o 
  13   3   2      975.75     1136.76     96.28 o 
 -15   4   2     1097.09     1102.00    106.06 o 
 -14   4   2     3982.02     4136.08    195.67 o 
 -13   4   2     4835.58     4881.76    203.71 o 
 -12   4   2     2279.22     2412.62    111.85 o 
 -11   4   2      700.03      493.34     58.04 o 
 -10   4   2     1259.22     1324.20     63.87 o 
  -9   4   2     2448.42     2300.64    157.04 o 
  -8   4   2    10161.44    10035.67    473.94 o 
  -7   4   2      859.93      775.31     45.04 o 
  -6   4   2      275.29      198.42     24.47 o 
  -5   4   2    10912.58    10168.31    540.86 o 
  -4   4   2    15117.84    15313.53    554.46 o 
  -3   4   2    24638.20    22053.91    733.17 o 
  -2   4   2       47.93       55.70     10.50 o 
  -1   4   2       63.00       83.36     11.27 o 
   0   4   2     4560.42     4189.26     67.72 o 
   1   4   2    21923.80    21874.21    634.44 o 
   2   4   2     7004.58     6280.14    296.97 o 
   3   4   2     8816.43     8999.93    429.84 o 
   4   4   2       59.96       92.50     20.97 o 
   5   4   2    15434.44    14857.29    520.91 o 
   6   4   2    26279.23    27162.37    815.38 o 
   7   4   2    23801.22    22368.30    588.71 o 
   8   4   2     5288.85     4990.19    265.54 o 
   9   4   2     1038.44      820.67     62.50 o 
  10   4   2     6107.98     6288.91    307.99 o 
  11   4   2    10303.40    10408.67    283.06 o 
  12   4   2     7109.04     7369.47    248.41 o 
  13   4   2      675.57      715.69     90.90 o 
 -14   5   2      286.85      377.70     67.56 o 
 -13   5   2        1.23       40.78     31.69 o 
 -12   5   2      106.24      196.04     44.98 o 
 -11   5   2     1165.53     1086.61     67.75 o 
 -10   5   2      155.21       89.09     26.50 o 
  -9   5   2     2233.64     2027.65     76.15 o 
  -8   5   2     2141.37     2116.52    144.48 o 
  -7   5   2     2147.01     1894.81     82.88 o 
  -6   5   2     4519.10     4374.25    217.48 o 
  -5   5   2     4610.66     4442.37    222.02 o 
  -4   5   2     6643.92     6724.31    264.67 o 
  -3   5   2    22594.05    23361.64    831.70 o 
  -2   5   2     6810.54     6739.02    142.26 o 
  -1   5   2     6808.00     6493.06    194.79 o 
   0   5   2     2272.58     2299.25     50.15 o 
   1   5   2     2190.41     2312.37     77.45 o 
   2   5   2     2185.63     2196.34     91.21 o 
   3   5   2    14779.04    15063.79    733.47 o 
   4   5   2    11097.23    11392.55    587.07 o 
   5   5   2     3125.77     2650.44    133.81 o 
   6   5   2     2219.85     1812.48    108.08 o 
   7   5   2     3149.51     3040.43    192.85 o 
   8   5   2     9273.35     8432.65    582.72 o 
   9   5   2      410.45      452.39     52.27 o 
  10   5   2      174.82      216.98     42.86 o 
  11   5   2       49.23       82.33     46.18 o 
  12   5   2     1030.76      955.27     98.24 o 
  13   5   2     2955.98     3089.52    164.08 o 
 -14   6   2     2277.72     2390.08    153.87 o 
 -13   6   2     2030.26     2417.78    146.60 o 
 -12   6   2     1404.33     1426.79     91.99 o 
 -11   6   2       16.79        6.50     21.41 o 
 -10   6   2      121.40       37.00     23.35 o 
  -9   6   2    10813.86     9337.25    499.77 o 
  -8   6   2     8225.10     8474.30    413.47 o 
  -7   6   2     2824.57     2496.46    126.14 o 
  -6   6   2       25.68       26.56     15.29 o 
  -5   6   2     3164.83     2938.22    118.60 o 
  -4   6   2     2259.49     2451.36     81.18 o 
  -3   6   2    21830.22    20652.65    729.37 o 
  -2   6   2     3423.00     3405.69     53.06 o 
  -1   6   2      146.41      221.65     17.23 o 
   0   6   2    33936.43    32820.72    976.14 o 
   1   6   2    23628.04    23681.55    617.75 o 
   2   6   2    30703.85    30135.15   1303.05 o 
   3   6   2     1901.42     1857.02    107.43 o 
   4   6   2     2196.74     2498.43    182.29 o 
   5   6   2    13663.15    12978.88    778.79 o 
   6   6   2    11043.80    10830.73    805.03 o 
   7   6   2    12078.25    11272.31    533.58 o 
   8   6   2      503.26      298.90     44.69 o 
   9   6   2      220.92      197.75     41.30 o 
  10   6   2     5208.12     4951.58    320.07 o 
  11   6   2     8246.19     8278.29    257.11 o 
  12   6   2     4878.89     5259.52    211.74 o 
  13   6   2     1049.52      955.67    147.88 o 
 -14   7   2      190.27      188.61     53.60 o 
 -13   7   2        1.38       22.40     24.21 o 
 -12   7   2     1746.09     1915.74    104.77 o 
 -11   7   2     5708.26     5052.85    153.58 o 
 -10   7   2     6853.27     6571.30    276.33 o 
  -9   7   2      479.18      451.81     46.07 o 
  -8   7   2     1777.53     1801.41     81.08 o 
  -7   7   2     2463.45     2183.43    115.12 o 
  -6   7   2     5709.99     6182.17    328.25 o 
  -5   7   2     3960.67     3340.68    108.86 o 
  -4   7   2      709.72      892.72     50.45 o 
  -3   7   2      216.66      217.00     17.81 o 
  -2   7   2    12286.49    12174.39    388.73 o 
  -1   7   2     9887.21     9691.18    306.44 o 
   0   7   2     4013.93     3776.30    123.17 o 
   1   7   2       43.79       48.63     12.15 o 
   2   7   2     1406.24     1359.51     42.84 o 
   3   7   2     1326.79     1194.47     76.73 o 
   4   7   2    10945.45    10999.54    507.33 o 
   5   7   2     3771.89     3816.93    237.23 o 
   6   7   2      826.45      720.11     87.34 o 
   7   7   2     2822.18     2366.10     95.66 o 
   8   7   2     2756.84     2995.12    253.56 o 
   9   7   2     2241.74     2201.72    101.42 o 
  10   7   2     1332.72     1514.08     88.64 o 
  11   7   2      183.03      201.64     57.20 o 
  12   7   2      226.72      274.89     95.92 o 
 -13   8   2     3905.93     3895.10    155.16 o 
 -12   8   2     4349.17     3872.03    128.74 o 
 -11   8   2       22.95       24.84     24.87 o 
 -10   8   2     4930.40     4256.45    168.83 o 
  -9   8   2     7358.83     7028.77    405.10 o 
  -8   8   2     2781.19     2675.41    141.07 o 
  -7   8   2     5108.16     4719.14    218.32 o 
  -6   8   2        6.53       21.25     18.09 o 
  -5   8   2     2572.96     2600.18    195.50 o 
  -4   8   2     8803.50     7975.42    312.89 o 
  -3   8   2     7750.00     8064.70    201.53 o 
  -2   8   2     6238.41     5905.07    135.38 o 
  -1   8   2     1488.37     1218.90     57.63 o 
   0   8   2     5685.41     5185.83    157.12 o 
   1   8   2    17650.83    18207.18    514.31 o 
   2   8   2    16414.46    16054.91    538.83 o 
   3   8   2       38.28       28.79     14.58 o 
   4   8   2        9.38       38.21     18.67 o 
   5   8   2     4108.46     4227.54    255.62 o 
   6   8   2     3673.16     3544.72    181.14 o 
   7   8   2     3005.10     3209.60    260.48 o 
   8   8   2     1422.62     1569.84     85.01 o 
   9   8   2       89.81       68.64     39.31 o 
  10   8   2     2307.97     1821.16    133.00 o 
  11   8   2     2961.95     3269.52    173.25 o 
  12   8   2     1979.80     2266.16    218.04 o 
 -13   9   2      198.56      326.06     53.80 o 
 -12   9   2     3841.44     3607.11    126.84 o 
 -11   9   2     2521.54     2831.04    108.86 o 
 -10   9   2     4708.92     4151.60    220.30 o 
  -9   9   2     1019.45      960.64     65.11 o 
  -8   9   2       72.88       45.69     24.92 o 
  -7   9   2     3457.26     3695.21    168.19 o 
  -6   9   2     5551.64     5244.00    269.34 o 
  -5   9   2     8111.25     8436.14    488.04 o 
  -4   9   2      612.89      553.43     36.18 o 
  -3   9   2       72.38      107.27     20.47 o 
  -2   9   2     3073.82     3104.02     84.14 o 
  -1   9   2     8221.20     7690.20    279.56 o 
   0   9   2    12411.27    11869.74    390.15 o 
   1   9   2     3779.07     3421.99    111.43 o 
   2   9   2     1029.28      898.58     38.17 o 
   3   9   2     1814.91     1997.78    104.22 o 
   4   9   2     5662.57     5545.77    322.54 o 
   5   9   2     2234.46     2429.78    151.98 o 
   6   9   2     2546.46     2141.40    172.19 o 
   7   9   2      466.09      541.99     76.40 o 
   8   9   2     2387.46     2260.47    421.88 o 
   9   9   2     7289.05     7001.03    757.61 o 
  10   9   2     1812.39     1755.57    170.08 o 
  11   9   2       45.19       69.46     48.76 o 
 -12  10   2     1326.50     1377.99     83.10 o 
 -11  10   2        7.44       20.12     24.87 o 
 -10  10   2     1411.95     1212.53     73.70 o 
  -9  10   2     3115.55     3280.87    171.21 o 
  -8  10   2     5021.40     4583.49    260.49 o 
  -7  10   2      908.94      964.12     74.80 o 
  -6  10   2      126.98      126.78     30.58 o 
  -5  10   2     1571.08     1471.06     89.04 o 
  -4  10   2     6092.80     5665.13    181.40 o 
  -3  10   2     5011.94     5063.34    132.59 o 
  -2  10   2     3477.63     3244.25     85.73 o 
  -1  10   2      408.67      364.79     27.98 o 
   0  10   2       12.61       42.40     15.24 o 
   1  10   2     2620.97     2581.02     91.85 o 
   2  10   2     6556.94     6393.81    250.28 o 
   3  10   2     2556.10     2236.73    173.10 o 
   4  10   2        1.60        3.49     23.84 o 
   5  10   2     4030.03     3612.35    337.92 o 
   6  10   2     2861.95     2581.85    214.15 o 
   7  10   2     1126.12     1241.86    105.66 o 
   8  10   2     1443.90     1267.44    246.47 o 
   9  10   2      219.56      202.58     75.94 o 
  10  10   2      244.40      422.10    119.01 o 
  11  10   2     1496.24     1497.20    205.83 o 
 -12  11   2      677.41      830.21     87.70 o 
 -11  11   2     3594.53     4085.34    265.39 o 
 -10  11   2     2618.17     2821.50    196.40 o 
  -9  11   2        5.80       32.85     25.03 o 
  -8  11   2      165.74      163.53     43.72 o 
  -7  11   2     3332.14     3756.89    130.04 o 
  -6  11   2    10893.16    10025.59    518.67 o 
  -5  11   2     2785.32     3234.74    195.18 o 
  -4  11   2     1151.55      940.07     65.76 o 
  -3  11   2     1755.75     1494.21     70.48 o 
  -2  11   2     2209.77     2338.49     75.53 o 
  -1  11   2    15620.93    15262.95    573.38 o 
   0  11   2     1024.63     1192.38     52.45 o 
   1  11   2      430.89      412.40     41.31 o 
   2  11   2     4272.32     3711.97    104.48 o 
   3  11   2     6912.48     6897.27    585.79 o 
   4  11   2     7136.70     7017.86    452.60 o 
   5  11   2     5125.01     4772.08    312.33 o 
   6  11   2      222.95      150.80     42.65 o 
   7  11   2      912.12     1140.90    108.54 o 
   8  11   2     3641.35     3416.91    301.53 o 
   9  11   2     4017.27     4747.40    290.43 o 
  10  11   2     1524.49     1571.52    130.76 o 
 -11  12   2      335.00      194.93     51.76 o 
 -10  12   2      119.62      143.34     45.99 o 
  -9  12   2     1296.42     1263.41    124.98 o 
  -8  12   2      584.59      760.29     65.61 o 
  -7  12   2     1972.80     1617.89     88.17 o 
  -6  12   2      106.66      108.66     33.50 o 
  -5  12   2      844.38      714.61     79.93 o 
  -4  12   2      994.19     1112.72     64.22 o 
  -3  12   2      623.91      617.43     44.50 o 
  -2  12   2     1967.29     1943.19     78.37 o 
  -1  12   2     1383.00     1152.77     62.45 o 
   0  12   2     3152.78     2822.54    122.98 o 
   1  12   2     6044.14     5378.52    200.31 o 
   2  12   2     2380.84     2250.30    110.38 o 
   3  12   2      129.92      147.81     40.42 o 
   4  12   2        0.32        9.62     26.66 o 
   5  12   2     1433.88     1148.73     83.83 o 
   6  12   2      169.65      228.58     64.84 o 
   7  12   2     1655.60     1538.67    148.10 o 
   8  12   2       75.52       62.38     43.63 o 
   9  12   2       57.88       40.78     45.21 o 
 -10  13   2     2357.13     2914.10    270.79 o 
  -9  13   2      246.74      286.54     59.17 o 
  -8  13   2      351.77      430.81     64.60 o 
  -7  13   2     5199.59     4751.55    416.77 o 
  -6  13   2     5713.28     6038.44    420.21 o 
  -5  13   2     3062.35     3079.54    136.34 o 
  -4  13   2      167.61      234.75     48.43 o 
  -3  13   2     3233.42     3176.74    187.10 o 
  -2  13   2     4185.20     4505.79    187.55 o 
  -1  13   2     6018.35     6624.41    239.38 o 
   0  13   2     4683.93     4915.84    271.27 o 
   1  13   2       10.55       24.15     25.95 o 
   2  13   2     2982.61     2919.25    101.86 o 
   3  13   2     6284.94     5890.12    398.44 o 
   4  13   2     4091.44     4459.47    353.16 o 
   5  13   2     2142.07     2272.49    114.69 o 
   6  13   2        5.24       23.67     39.22 o 
   7  13   2      232.47      235.55     63.51 o 
   8  13   2     3809.53     4276.74    209.60 o 
  -9  14   2      619.71      566.38     95.59 o 
  -8  14   2      741.37      585.72     97.34 o 
  -7  14   2      926.72      730.99     99.64 o 
  -6  14   2        6.88       30.69     31.70 o 
  -5  14   2       91.65      110.65     45.10 o 
  -4  14   2     1095.74      978.82    100.20 o 
  -3  14   2       43.72       46.41     33.28 o 
  -2  14   2     1007.98      917.89     74.82 o 
  -1  14   2       59.06       58.02     31.11 o 
   0  14   2     1002.16      980.20     78.81 o 
   1  14   2      468.47      475.84     60.03 o 
   2  14   2       42.85      116.42     46.73 o 
   3  14   2      115.02      121.57     39.25 o 
   4  14   2      396.70      317.08     54.63 o 
   5  14   2      394.72      199.93     53.76 o 
   6  14   2     1007.47     1007.93    110.10 o 
   7  14   2      944.93      922.97    112.35 o 
  -7  15   2     2104.12     2037.67    147.60 o 
  -6  15   2     2788.86     3609.76    188.85 o 
  -5  15   2     1832.27     1837.77    132.51 o 
  -4  15   2      379.25      473.61     78.00 o 
  -3  15   2      224.10      273.56     82.60 o 
  -2  15   2     3635.39     3973.21    260.68 o 
  -1  15   2     6477.87     7187.24    240.53 o 
   0  15   2     5912.13     6095.42    367.80 o 
   1  15   2      456.53      540.57     64.49 o 
   2  15   2     1208.68     1423.76    112.42 o 
   3  15   2     5105.63     5386.63    351.49 o 
   4  15   2     4011.74     4946.13    402.56 o 
   5  15   2     1384.49     1911.86    136.87 o 
   6  15   2      105.45      179.58     53.86 o 
  -5  16   2      155.48      114.89     46.48 o 
  -4  16   2      187.12      143.44     55.95 o 
  -3  16   2       80.79      135.45     54.18 o 
  -2  16   2        2.44       14.65     27.09 o 
  -1  16   2       14.63       52.30     26.42 o 
   0  16   2      156.84      159.99     44.73 o 
   1  16   2        6.20       44.85     39.97 o 
   2  16   2      546.67      461.85    106.58 o 
   3  16   2        0.79       55.95     32.42 o 
   4  16   2       85.12      190.70     52.51 o 
 -15   1   3      195.73      142.05     36.50 o 
 -14   1   3      645.41      900.32     97.13 o 
 -13   1   3    13376.45    13378.19    428.54 o 
 -12   1   3    13718.02    13257.26    411.00 o 
 -11   1   3     7854.29     7275.92    169.84 o 
 -10   1   3      384.57      314.02     42.68 o 
  -9   1   3     3025.01     3096.56     68.77 o 
  -8   1   3    33555.54    32756.99    931.21 o 
  -7   1   3    18382.89    19448.10    276.98 o 
  -6   1   3    12738.97    12406.01    217.57 o 
  -5   1   3      488.71      462.72     21.83 o 
  -4   1   3    19444.76    19624.66    162.64 o 
  -3   1   3    15926.27    17904.93    289.64 o 
  -2   1   3     6886.55     7308.11    249.99 o 
  -1   1   3     4774.35     6069.00     93.48 o 
   0   1   3      165.68      151.28     12.26 o 
   1   1   3    13424.29    14185.14    170.03 o 
   2   1   3    30986.41    32569.08    348.95 o 
   3   1   3    20693.33    21815.76    186.58 o 
   4   1   3      820.07      822.22     36.10 o 
   5   1   3     1007.29     1064.90     43.20 o 
   6   1   3    10164.93    10292.75    194.54 o 
   7   1   3     8793.03     9443.98    181.36 o 
   8   1   3     5907.51     5894.83    139.43 o 
   9   1   3      425.02      313.81     56.02 o 
  10   1   3      927.44      926.46     87.02 o 
  11   1   3     6757.79     6881.62    231.10 o 
  12   1   3     5302.03     5876.91    221.69 o 
  13   1   3     3630.49     4100.23    190.59 o 
 -15   2   3        2.24       58.95     32.28 o 
 -14   2   3       19.77       79.12     34.88 o 
 -13   2   3       20.72       50.75     34.25 o 
 -12   2   3       33.40       63.24     29.58 o 
 -11   2   3      149.09      195.36     38.53 o 
 -10   2   3      566.25      591.60     54.25 o 
  -9   2   3     1655.71     1580.82    106.79 o 
  -8   2   3      786.27      745.72     34.57 o 
  -7   2   3     1434.36     1229.98     39.63 o 
  -6   2   3      333.04      413.95     23.45 o 
  -5   2   3      178.49      194.93     15.71 o 
  -4   2   3     2654.61     2239.67     32.20 o 
  -3   2   3     5762.67     5882.57     81.74 o 
  -2   2   3    41712.45    45452.15    767.60 o 
  -1   2   3    67272.45    69383.84   1054.03 o 
   0   2   3    12445.48    14146.16    162.97 o 
   1   2   3    15010.89    16024.34    360.39 o 
   2   2   3      605.15      689.18     32.08 o 
   3   2   3     5684.94     6075.52    138.32 o 
   4   2   3     7846.32     8132.52    152.68 o 
   5   2   3       86.63       80.70     17.65 o 
   6   2   3     1089.93     1085.40     46.98 o 
   7   2   3      560.86      493.98     37.84 o 
   8   2   3       80.92       66.25     27.24 o 
   9   2   3      499.18      502.23     53.62 o 
  10   2   3      751.37      687.01     80.61 o 
  11   2   3      261.77      316.88     62.78 o 
  12   2   3      347.88      257.31     55.56 o 
  13   2   3        1.71       60.13     23.82 o 
 -15   3   3      308.38      365.72     70.98 o 
 -14   3   3     3761.18     3397.44    175.02 o 
 -13   3   3     5815.21     6025.89    177.30 o 
 -12   3   3     7587.91     7601.70    190.06 o 
 -11   3   3     1782.00     1693.79     86.90 o 
 -10   3   3       10.22       31.90     18.95 o 
  -9   3   3     6020.53     5902.48    117.40 o 
  -8   3   3    12308.21    11689.68    408.30 o 
  -7   3   3    18165.13    18497.53    719.82 o 
  -6   3   3    18706.50    19133.64    582.78 o 
  -5   3   3     1010.79      892.26     33.39 o 
  -4   3   3     9944.93    10038.20    184.81 o 
  -3   3   3   106094.38   111108.78   1233.87 o 
  -2   3   3    63833.04    66843.77    900.12 o 
  -1   3   3      473.26      350.78     30.62 o 
   0   3   3      991.80      943.06     47.40 o 
   1   3   3    18637.09    20358.90    480.84 o 
   2   3   3     4534.46     4600.42    122.29 o 
   3   3   3    40952.23    43894.25    858.47 o 
   4   3   3     3832.41     4114.40     79.61 o 
   5   3   3     1108.26     1270.92     47.51 o 
   6   3   3    13596.29    13909.09    309.08 o 
   7   3   3    17566.30    18793.88    528.63 o 
   8   3   3    18190.28    18090.09    575.50 o 
   9   3   3     4371.62     4091.88    127.97 o 
  10   3   3     1961.85     1888.40    169.64 o 
  11   3   3     6398.80     6646.42    227.71 o 
  12   3   3     7084.92     6973.04    243.75 o 
  13   3   3     3200.00     3550.11    178.09 o 
 -15   4   3      526.77      520.26     93.92 o 
 -14   4   3      851.59      868.95     99.52 o 
 -13   4   3      363.81      355.02     54.60 o 
 -12   4   3       16.06       27.02     27.04 o 
 -11   4   3     2125.41     1995.36     96.38 o 
 -10   4   3      579.07      626.17     51.15 o 
  -9   4   3      159.28      145.92     27.15 o 
  -8   4   3      299.10      328.19     37.11 o 
  -7   4   3      431.70      478.07     35.64 o 
  -6   4   3     3254.06     3200.17    153.64 o 
  -5   4   3    12399.12    13117.55    336.68 o 
  -4   4   3    11813.89    11075.70    282.63 o 
  -3   4   3     3658.59     3714.67     88.76 o 
  -2   4   3    19820.54    20461.18    239.80 o 
  -1   4   3      224.04      254.13     19.68 o 
   0   4   3     5823.57     5908.56     76.55 o 
   1   4   3       55.91       54.90     13.27 o 
   2   4   3     4311.74     4840.43    137.94 o 
   3   4   3      416.35      417.81     32.63 o 
   4   4   3     5673.72     6099.38    258.14 o 
   5   4   3     9078.35     9298.58    181.40 o 
   6   4   3       14.17        8.25     14.28 o 
   7   4   3     1162.60      801.49     65.86 o 
   8   4   3     1641.06     1536.87    105.22 o 
   9   4   3      303.84      465.59     53.11 o 
  10   4   3     1166.24     1053.48     73.23 o 
  11   4   3      289.72      384.58     67.65 o 
  12   4   3       66.69       85.53     31.42 o 
  13   4   3      242.21      344.75     60.49 o 
 -15   5   3        6.43       62.54     35.47 o 
 -14   5   3     2489.51     2687.69    177.41 o 
 -13   5   3     4374.41     4623.94    160.82 o 
 -12   5   3     9463.27     9722.71    223.19 o 
 -11   5   3     5776.95     5763.45    137.12 o 
 -10   5   3     3108.19     2949.13    143.27 o 
  -9   5   3    10680.60     9563.76    384.46 o 
  -8   5   3    11618.60    12031.10    675.01 o 
  -7   5   3     4638.52     4237.59    173.19 o 
  -6   5   3     5853.22     5846.07    223.06 o 
  -5   5   3     3178.73     3025.86    103.84 o 
  -4   5   3     6740.69     6995.37    267.89 o 
  -3   5   3    52881.20    51583.88   1697.14 o 
  -2   5   3     5125.20     5812.90    101.61 o 
  -1   5   3     2380.01     2020.48     42.53 o 
   0   5   3     2032.88     1997.68     56.67 o 
   1   5   3     7373.94     6966.95    206.26 o 
   2   5   3    29058.82    30569.62   1271.06 o 
   3   5   3    16697.02    18238.60    689.55 o 
   4   5   3     1624.36     1544.79     68.81 o 
   5   5   3      436.82      381.84     38.98 o 
   6   5   3    12789.92    13155.45    513.11 o 
   7   5   3     3383.55     3358.53    411.69 o 
   8   5   3     6723.07     6453.65    288.94 o 
   9   5   3     3941.55     3722.34    127.32 o 
  10   5   3      153.61       69.12     30.36 o 
  11   5   3     5261.69     5215.97    429.43 o 
  12   5   3     6966.80     7174.16    367.70 o 
  13   5   3     3835.91     3859.97    274.44 o 
 -14   6   3     1517.48     1385.18     93.74 o 
 -13   6   3      377.69      425.25     60.41 o 
 -12   6   3      259.61      417.29     59.31 o 
 -11   6   3     4721.40     3935.32    117.33 o 
 -10   6   3     8301.97     8037.13    352.06 o 
  -9   6   3       28.79        2.14     17.46 o 
  -8   6   3       98.04      121.16     26.84 o 
  -7   6   3      705.94      615.61     43.32 o 
  -6   6   3     3482.06     3992.19    267.29 o 
  -5   6   3     8138.37     7043.76    253.82 o 
  -4   6   3     4301.26     4350.26    146.24 o 
  -3   6   3     2560.10     2480.26     73.99 o 
  -2   6   3     4695.12     4729.41    123.58 o 
  -1   6   3     9652.82     9411.30    172.01 o 
   0   6   3     1676.06     1677.85     42.56 o 
   1   6   3      274.52      314.30     28.17 o 
   2   6   3     1435.37     1209.39     81.08 o 
   3   6   3     3548.03     3073.51    138.48 o 
   4   6   3     9869.47    10362.29    546.58 o 
   5   6   3     7933.12     7639.69    326.54 o 
   6   6   3       85.04       75.78     25.35 o 
   7   6   3     1192.51      982.16     64.99 o 
   8   6   3       44.92        8.34     20.56 o 
   9   6   3     2597.60     2390.54    165.58 o 
  10   6   3     1873.39     1954.42    118.17 o 
  11   6   3     1027.59     1011.62    147.44 o 
  12   6   3      324.39      356.60     89.26 o 
 -14   7   3     2150.72     2430.35    123.47 o 
 -13   7   3     3748.97     3701.86    148.43 o 
 -12   7   3     2317.10     2551.09    118.73 o 
 -11   7   3     2566.66     2430.12     96.72 o 
 -10   7   3        1.78        4.44     21.47 o 
  -9   7   3     4508.77     4179.04    238.70 o 
  -8   7   3     9913.55     9512.14    542.33 o 
  -7   7   3     8395.30     7784.26    496.31 o 
  -6   7   3     1361.09     1509.61     78.07 o 
  -5   7   3        9.74       10.83     12.35 o 
  -4   7   3    10179.09    10482.78    352.67 o 
  -3   7   3     8259.88     8076.32    247.47 o 
  -2   7   3    14261.02    14226.65    457.94 o 
  -1   7   3     2888.86     2916.93     82.13 o 
   0   7   3     7987.20     7938.47    165.86 o 
   1   7   3     4896.72     4891.19    129.16 o 
   2   7   3    16622.19    16220.61   1199.94 o 
   3   7   3     4451.23     4550.25    264.36 o 
   4   7   3     1294.45     1348.35     66.91 o 
   5   7   3      355.76      423.68     43.58 o 
   6   7   3     2050.62     2159.38    204.68 o 
   7   7   3     2431.35     2624.20    116.05 o 
   8   7   3     6812.08     6448.45    472.06 o 
   9   7   3      459.45      397.77     69.24 o 
  10   7   3     1066.49      812.76     94.03 o 
  11   7   3     2680.03     2597.11    151.70 o 
  12   7   3     2959.94     3164.09    245.58 o 
 -14   8   3     1682.82     1741.66    107.09 o 
 -13   8   3      260.52      290.74     51.99 o 
 -12   8   3      156.55      258.57     42.53 o 
 -11   8   3     5741.47     5216.63    247.48 o 
 -10   8   3     6135.42     6106.88    314.72 o 
  -9   8   3     8998.29     8084.44    473.55 o 
  -8   8   3      304.48      282.85     38.57 o 
  -7   8   3     1221.93     1063.35     76.53 o 
  -6   8   3     3568.71     3668.57    151.21 o 
  -5   8   3     1202.69     1139.95     49.56 o 
  -4   8   3     2340.47     2473.10     93.75 o 
  -3   8   3      879.59      712.79     35.85 o 
  -2   8   3     1457.25     1372.08     46.22 o 
  -1   8   3     1822.11     1851.73     68.31 o 
   0   8   3    13225.51    13289.48    341.34 o 
   1   8   3     4378.11     4510.26     79.80 o 
   2   8   3      935.83      695.23     39.74 o 
   3   8   3     1294.43     1245.40     71.64 o 
   4   8   3     2320.84     2470.34    159.65 o 
   5   8   3     3574.83     3670.21    431.43 o 
   6   8   3     2162.26     1951.19    160.54 o 
   7   8   3     1086.01      718.71     82.76 o 
   8   8   3     1958.59     2028.14    128.10 o 
   9   8   3     3153.33     2960.61    251.13 o 
  10   8   3      993.51     1183.57    113.20 o 
  11   8   3      674.10      737.53    189.40 o 
 -13   9   3     2069.65     2319.06    121.45 o 
 -12   9   3     2400.25     2475.13    123.84 o 
 -11   9   3     1764.98     1562.31     82.39 o 
 -10   9   3      245.22      245.34     41.65 o 
  -9   9   3     1976.47     2073.71    150.50 o 
  -8   9   3    12019.40    10573.21    521.37 o 
  -7   9   3     4114.86     4159.24    181.99 o 
  -6   9   3     1841.58     1643.15    104.56 o 
  -5   9   3      177.17      259.76     34.06 o 
  -4   9   3     5614.74     5276.85    200.48 o 
  -3   9   3     9311.01     9369.13    266.44 o 
  -2   9   3     7787.07     7001.42    129.63 o 
  -1   9   3     2236.04     2356.49     90.88 o 
   0   9   3      742.56      695.72     33.57 o 
   1   9   3     4991.11     4961.77    193.97 o 
   2   9   3     4657.65     4756.35    298.47 o 
   3   9   3     3784.51     3595.10    172.30 o 
   4   9   3      718.52      786.51     78.94 o 
   5   9   3      502.93      506.89     70.06 o 
   6   9   3     1752.24     1567.47    108.25 o 
   7   9   3     8042.99     7973.09    538.67 o 
   8   9   3     3398.49     3176.84    212.49 o 
   9   9   3       87.47       79.89     44.73 o 
  10   9   3       92.78      111.79     49.71 o 
  11   9   3     2601.45     2838.22    170.48 o 
 -12  10   3     2581.17     1868.26     93.85 o 
 -11  10   3      421.25      865.34     68.54 o 
 -10  10   3     1204.50     1300.91     75.09 o 
  -9  10   3     2351.21     2518.55     99.23 o 
  -8  10   3      894.00      829.12     68.58 o 
  -7  10   3      140.90       33.46     24.97 o 
  -6  10   3     3008.44     2766.88    213.83 o 
  -5  10   3    11260.40    12158.50    611.35 o 
  -4  10   3     3038.85     2828.84    135.00 o 
  -3  10   3     1220.93     1303.82     73.27 o 
  -2  10   3     1461.33     1705.47     57.90 o 
  -1  10   3     2083.47     2400.79     67.07 o 
   0  10   3     7365.90     7238.12    245.13 o 
   1  10   3     2877.28     2842.96    123.94 o 
   2  10   3        2.53       10.11     25.97 o 
   3  10   3     1645.25     1724.84    169.64 o 
   4  10   3     2319.18     2335.46    321.07 o 
   5  10   3     1731.27     2071.53    264.23 o 
   6  10   3     7032.17     6518.56    673.23 o 
   7  10   3      149.39      153.30     55.23 o 
   8  10   3     2879.56     2659.82    275.33 o 
   9  10   3     4057.30     4576.29    437.64 o 
  10  10   3     3909.35     3737.54    248.91 o 
 -12  11   3      650.19      833.52     71.55 o 
 -11  11   3      543.17      698.57     76.59 o 
 -10  11   3      386.83      372.79     51.59 o 
  -9  11   3      928.47      907.93     68.62 o 
  -8  11   3     1841.28     1869.47     90.54 o 
  -7  11   3      494.75      493.99     52.29 o 
  -6  11   3      418.92      492.30     49.12 o 
  -5  11   3        3.79        8.71     21.66 o 
  -4  11   3     1202.39     1193.94     97.56 o 
  -3  11   3     3980.14     3586.68    101.39 o 
  -2  11   3     1635.96     1623.94     70.00 o 
  -1  11   3      234.42      254.26     36.11 o 
   0  11   3      985.85      810.76     52.53 o 
   1  11   3     3658.64     3593.16    119.60 o 
   2  11   3     4093.69     3796.63    396.57 o 
   3  11   3     3355.01     3330.87    193.18 o 
   4  11   3       53.44       90.55     54.84 o 
   5  11   3      459.94      349.71     71.50 o 
   6  11   3     4647.72     4005.70    297.54 o 
   7  11   3     1080.82     1034.33    107.39 o 
   8  11   3     1036.61     1158.03    116.03 o 
   9  11   3      307.28      343.12     76.12 o 
  10  11   3       22.47       70.04     46.91 o 
 -11  12   3     4608.12     4712.49    514.01 o 
 -10  12   3     3131.76     3526.42    321.98 o 
  -9  12   3     1397.92     1604.84    112.34 o 
  -8  12   3      302.66      280.36     45.05 o 
  -7  12   3     3060.42     2913.11    155.76 o 
  -6  12   3     4474.16     4505.11    266.36 o 
  -5  12   3    10501.60    10225.83    350.01 o 
  -4  12   3     3643.65     3622.81    177.10 o 
  -3  12   3      388.52      354.54     41.48 o 
  -2  12   3     1567.79     1644.34     73.34 o 
  -1  12   3     5594.20     5794.42    132.93 o 
   0  12   3    17281.57    17456.85    529.52 o 
   1  12   3     1146.67     1293.31     78.38 o 
   2  12   3      411.01      329.99     62.86 o 
   3  12   3     4072.58     3986.19    172.70 o 
   4  12   3     5585.14     5805.54    577.75 o 
   5  12   3     5974.05     6228.61    821.11 o 
   6  12   3      800.75      958.25    208.50 o 
   7  12   3      571.23      431.30     83.20 o 
   8  12   3      947.95     1090.53    119.90 o 
   9  12   3     3483.86     3447.14    377.25 o 
 -10  13   3        3.97       28.65     42.14 o 
  -9  13   3      252.32      200.12     62.46 o 
  -8  13   3     2114.16     1927.63    112.07 o 
  -7  13   3      416.52      454.16     64.81 o 
  -6  13   3       62.37       70.01     33.49 o 
  -5  13   3      740.14      576.55     66.23 o 
  -4  13   3      294.66      332.22     53.62 o 
  -3  13   3     1304.90     1333.27     83.90 o 
  -2  13   3      110.71      137.22     32.34 o 
  -1  13   3       40.27       48.56     28.55 o 
   0  13   3      699.81      617.76     64.04 o 
   1  13   3      611.11      560.95     62.48 o 
   2  13   3      619.70      649.36     83.44 o 
   3  13   3      791.67      866.81     94.75 o 
   4  13   3      103.42      114.90     40.99 o 
   5  13   3       80.48       95.57     42.36 o 
   6  13   3      486.16      663.59     95.24 o 
   7  13   3      156.97      186.78     63.38 o 
   8  13   3      917.17      703.54    136.78 o 
  -9  14   3     3241.56     3166.38    185.01 o 
  -8  14   3       91.51      112.04     52.01 o 
  -7  14   3     1166.64     1092.34    116.03 o 
  -6  14   3     4819.68     5167.80    215.20 o 
  -5  14   3     5129.57     5157.10    172.59 o 
  -4  14   3     3109.56     3342.38    135.02 o 
  -3  14   3      124.50      116.26     39.31 o 
  -2  14   3     1910.24     2115.01    110.50 o 
  -1  14   3     8546.59     8670.74    340.40 o 
   0  14   3     7529.60     7845.56    199.96 o 
   1  14   3     6572.96     6612.64    184.29 o 
   2  14   3      145.50      176.80     52.53 o 
   3  14   3     2443.12     2568.50    209.61 o 
   4  14   3     4442.73     5133.53    213.52 o 
   5  14   3     6511.59     6823.92    607.28 o 
   6  14   3     3346.45     3203.66    408.33 o 
   7  14   3      175.65      102.61     51.47 o 
  -7  15   3      362.57      364.48     86.82 o 
  -6  15   3       95.99       80.09     41.13 o 
  -5  15   3      422.70      402.88     76.69 o 
  -4  15   3       39.31       46.73     33.00 o 
  -3  15   3      550.42      532.11     80.81 o 
  -2  15   3      261.43      245.50     60.57 o 
  -1  15   3       69.69      108.26     34.39 o 
   0  15   3        0.31       26.11     24.95 o 
   1  15   3      593.54      568.60     67.04 o 
   2  15   3      330.60      301.88     65.58 o 
   3  15   3       12.88       16.92     27.67 o 
   4  15   3        4.10       15.63     26.28 o 
   5  15   3      156.95      107.90     44.59 o 
  -5  16   3     2710.10     3347.05    259.34 o 
  -4  16   3     1377.53     1937.53    191.84 o 
  -3  16   3       22.57       53.73     41.30 o 
  -1  16   3     3334.36     3943.01    265.56 o 
   0  16   3     3998.27     5120.86    288.13 o 
   1  16   3     1288.56     1679.14    127.61 o 
   2  16   3       11.08       77.22     42.97 o 
   3  16   3      217.30      437.64     78.40 o 
 -16   0   4     5001.95     5055.00    319.30 o 
 -15   0   4     1769.11     1936.20    183.85 o 
 -14   0   4      309.62      326.85     87.04 o 
 -13   0   4     3612.05     3903.49    250.02 o 
 -12   0   4    15902.30    15459.86    472.95 o 
 -11   0   4    16158.56    15559.80    584.19 o 
 -10   0   4     2722.03     2675.35    113.18 o 
  -9   0   4       13.65       73.95     50.40 o 
  -8   0   4     9572.01     9019.58    219.44 o 
  -7   0   4    29210.69    31070.08    599.73 o 
  -6   0   4    20940.32    21561.19    314.41 o 
  -5   0   4     3840.46     4320.98     98.93 o 
  -4   0   4     9444.86    11134.70    444.75 o 
  -3   0   4     4855.35     4587.82    123.01 o 
  -2   0   4    26649.54    28002.98    305.08 o 
  -1   0   4    27834.51    27366.61    289.99 o 
   0   0   4    11437.62    11194.07    721.19 o 
   1   0   4       34.45       75.03     17.82 o 
   2   0   4    34324.82    38311.51   1124.19 o 
   3   0   4     5951.76     5902.11    213.60 o 
   4   0   4    28325.98    31667.23    326.16 o 
   5   0   4      281.46      235.32     37.20 o 
   6   0   4     1325.72     1419.79     77.86 o 
   7   0   4    19257.01    20192.50    302.83 o 
   8   0   4     4025.27     4431.89    149.14 o 
   9   0   4      525.31      660.35    106.58 o 
  10   0   4       13.30       10.66     40.86 o 
  11   0   4     1365.46     1628.01    161.20 o 
  12   0   4     3035.49     3685.44    247.80 o 
  13   0   4     3881.10     4737.03    292.21 o 
 -16   1   4       39.37       90.12     30.02 o 
 -15   1   4       53.31       38.25     30.59 o 
 -14   1   4       30.73       23.35     27.20 o 
 -13   1   4      885.07      638.93     84.16 o 
 -12   1   4      216.86      222.19     41.41 o 
 -11   1   4       65.87       70.29     28.91 o 
 -10   1   4        4.57       32.40     17.44 o 
  -9   1   4     1274.51     1277.24     45.31 o 
  -8   1   4       48.09       81.97     15.98 o 
  -7   1   4     1471.27     1479.96     42.48 o 
  -6   1   4      119.78      138.33     15.82 o 
  -5   1   4        8.51       37.35     10.91 o 
  -4   1   4     1476.70     1514.98     46.91 o 
  -3   1   4       80.96       44.57     15.03 o 
  -2   1   4    26811.89    29137.07    387.99 o 
  -1   1   4    11964.54    12042.38    105.22 o 
   0   1   4     2140.03     2184.74    108.30 o 
   1   1   4     1274.56     1406.48     36.69 o 
   2   1   4      597.81      531.45     27.14 o 
   3   1   4     2000.37     2150.63     54.34 o 
   4   1   4      354.45      402.60     29.24 o 
   5   1   4        4.26       10.89     12.35 o 
   6   1   4       19.95       43.32     17.59 o 
   7   1   4     1705.41     1749.16     64.93 o 
   8   1   4      209.67      144.65     32.32 o 
   9   1   4      514.93      413.21     63.80 o 
  10   1   4     1383.87     1106.39     96.18 o 
  11   1   4      176.34      201.98     51.40 o 
  12   1   4      291.90      414.47     68.35 o 
  13   1   4       97.84      154.31     33.49 o 
 -15   2   4     1590.28     1437.29    116.97 o 
 -14   2   4      296.38      356.37     68.34 o 
 -13   2   4    12002.23    11461.47    237.79 o 
 -12   2   4    11532.62    11473.52    226.36 o 
 -11   2   4    11836.99    11338.16    756.60 o 
 -10   2   4      399.81      482.25     49.86 o 
  -9   2   4      988.20     1076.40     42.98 o 
  -8   2   4    14654.25    14908.87    216.12 o 
  -7   2   4    27639.44    28747.41    349.29 o 
  -6   2   4    24370.60    25802.47    381.13 o 
  -5   2   4      311.86      425.79     17.94 o 
  -4   2   4     6901.37     7224.39     74.79 o 
  -3   2   4      493.17      611.03     27.49 o 
  -2   2   4    20138.03    21456.21    640.51 o 
  -1   2   4    55011.85    56531.39   1674.86 o 
   0   2   4    15541.34    17149.89    470.28 o 
   1   2   4     2749.15     2889.75     57.58 o 
   2   2   4    18561.84    19659.79    454.85 o 
   3   2   4    33062.37    34669.47    461.57 o 
   4   2   4    15447.16    16636.17    178.53 o 
   5   2   4      548.99      585.58     36.05 o 
   6   2   4     1671.51     1696.66     60.28 o 
   7   2   4     8116.69     8849.74    141.20 o 
   8   2   4    16574.24    17064.99    395.29 o 
   9   2   4     8918.20     8489.98    745.47 o 
  10   2   4      336.50      329.59     63.11 o 
  11   2   4     1459.24     1652.26    117.68 o 
  12   2   4     4829.94     5151.45    209.60 o 
  13   2   4     7847.60     8666.72    410.78 o 
 -15   3   4      149.03      180.01     47.70 o 
 -14   3   4       92.78      128.92     41.73 o 
 -13   3   4       98.84      113.76     34.20 o 
 -12   3   4      356.93      317.10     50.68 o 
 -11   3   4       70.25      120.37     33.80 o 
 -10   3   4     1303.83     1093.09     55.80 o 
  -9   3   4     2464.59     2321.63     74.10 o 
  -8   3   4      886.08      788.92     35.30 o 
  -7   3   4      211.57      241.26     20.59 o 
  -6   3   4      131.74       95.67     13.98 o 
  -5   3   4      394.55      463.86     24.36 o 
  -4   3   4        8.80       35.06      9.86 o 
  -3   3   4     2969.00     3432.49     72.99 o 
  -2   3   4     9249.07    10387.07    247.66 o 
  -1   3   4     9171.17     9818.38    150.05 o 
   0   3   4     8610.58     9003.19    323.07 o 
   1   3   4    11329.29    12055.58    361.76 o 
   2   3   4     1219.94     1325.29     46.46 o 
   3   3   4      818.30      706.37     39.36 o 
   4   3   4     5460.74     5226.57     91.89 o 
   5   3   4      155.41      187.98     25.17 o 
   6   3   4     3576.83     3574.87     85.95 o 
   7   3   4      631.39      629.30     55.59 o 
   8   3   4       73.64       48.52     25.43 o 
   9   3   4     1087.46      674.14     62.19 o 
  10   3   4      743.02      766.34     85.77 o 
  11   3   4     1025.79     1039.70     96.54 o 
  12   3   4      571.95      484.43     72.80 o 
 -15   4   4      912.57     1049.84    112.57 o 
 -14   4   4      201.14      261.17     48.21 o 
 -13   4   4     6031.09     5822.93    202.83 o 
 -12   4   4    16887.47    16128.21    304.91 o 
 -11   4   4     4696.93     4718.44    155.53 o 
 -10   4   4      172.41      179.37     30.10 o 
  -9   4   4     6362.68     5445.92    211.16 o 
  -8   4   4     3503.59     3643.54     90.66 o 
  -7   4   4    28597.62    27643.44    980.06 o 
  -6   4   4    21605.10    22359.68    353.69 o 
  -5   4   4    10392.30    11053.86    134.00 o 
  -4   4   4     5356.25     6030.73     90.90 o 
  -3   4   4    50491.45    51427.41   1220.26 o 
  -2   4   4    47866.94    50495.12    785.33 o 
  -1   4   4    34422.46    34277.11    630.82 o 
   0   4   4    14267.58    15470.54    212.90 o 
   1   4   4     3840.32     3548.50     65.20 o 
   2   4   4    43027.42    47700.16   1269.01 o 
   3   4   4    58083.85    63150.09    791.77 o 
   4   4   4    12669.80    12473.37    311.40 o 
   5   4   4      243.87      294.15     29.30 o 
   6   4   4     3942.89     4115.80     99.93 o 
   7   4   4    11957.17    11610.43    717.24 o 
   8   4   4     8966.35     9018.93    272.26 o 
   9   4   4    13605.79    12829.70    281.64 o 
  10   4   4      331.61      384.33     65.69 o 
  11   4   4     1236.47     1257.94     99.70 o 
  12   4   4     7374.55     7819.86    384.13 o 
 -15   5   4     2170.02     2138.55    145.33 o 
 -14   5   4     2060.78     1992.59    108.08 o 
 -13   5   4     3214.90     2904.96    136.02 o 
 -12   5   4       80.95       83.10     32.64 o 
 -11   5   4     1270.17     1025.12     60.95 o 
 -10   5   4    10582.45     9469.84    353.12 o 
  -9   5   4       66.87      100.17     25.03 o 
  -8   5   4      743.47      844.93     53.52 o 
  -7   5   4      177.97      206.91     27.91 o 
  -6   5   4     1714.55     1675.50     43.03 o 
  -5   5   4     9050.72     9190.11    208.48 o 
  -4   5   4    25700.75    26464.46    610.10 o 
  -3   5   4     1942.45     2053.14     47.28 o 
  -2   5   4        0.12       31.85     10.19 o 
  -1   5   4     1512.13     1604.36     69.16 o 
   0   5   4      156.43      131.79     16.34 o 
   1   5   4     8103.11     8392.39    188.85 o 
   2   5   4     1079.44     1136.76     47.00 o 
   3   5   4      180.42      196.80     26.89 o 
   4   5   4     8794.26     8692.97    271.72 o 
   5   5   4     7227.46     7000.04    228.89 o 
   6   5   4     1717.34     1849.90    189.60 o 
   7   5   4      577.57      514.18     52.15 o 
   8   5   4     3312.08     2752.01    163.50 o 
   9   5   4       96.71      222.66     41.66 o 
  10   5   4      807.54      971.12     98.40 o 
  11   5   4     2619.99     2886.10    226.04 o 
  12   5   4      160.94      270.00     75.94 o 
 -15   6   4       97.08      223.17     42.94 o 
 -14   6   4     1112.79     1084.51     89.09 o 
 -13   6   4     2769.30     2580.14    121.61 o 
 -12   6   4     4906.11     4925.48    160.90 o 
 -11   6   4     1780.08     1833.13     94.16 o 
 -10   6   4     4340.27     3548.05    183.05 o 
  -9   6   4     1812.91     1306.65     63.73 o 
  -8   6   4     7218.31     7071.97    283.12 o 
  -7   6   4    20866.37    18957.38   1012.04 o 
  -6   6   4     1795.44     2055.70    171.01 o 
  -5   6   4     3163.65     2811.14     60.38 o 
  -4   6   4     3104.51     2806.32     63.22 o 
  -3   6   4    12947.41    13110.99    278.43 o 
  -2   6   4    32089.71    33769.40    530.77 o 
  -1   6   4     7535.88     6979.06    122.73 o 
   0   6   4      892.98     1007.11     58.08 o 
   1   6   4     9419.17    10098.26    312.07 o 
   2   6   4     9466.54     9417.83    333.97 o 
   3   6   4     8547.37     9241.31    346.79 o 
   4   6   4    13881.35    13140.46    779.92 o 
   5   6   4     2814.33     2599.47    204.36 o 
   6   6   4     1878.77     2020.60    120.79 o 
   7   6   4    16379.17    15202.80    618.49 o 
   8   6   4     6684.76     6883.14    520.47 o 
   9   6   4      602.09      686.81     84.01 o 
  10   6   4       59.42       65.61     34.52 o 
  11   6   4      467.83      581.75    117.68 o 
  12   6   4     5721.78     6403.68    355.71 o 
 -14   7   4     2722.17     2702.86    129.57 o 
 -13   7   4     2115.65     2490.84    121.30 o 
 -12   7   4       61.81       26.99     23.95 o 
 -11   7   4      711.38      601.47     55.71 o 
 -10   7   4     5298.16     5307.92    304.34 o 
  -9   7   4    17637.79    16159.13    846.33 o 
  -8   7   4     4593.37     4105.54    271.90 o 
  -7   7   4      304.07      364.18     37.71 o 
  -6   7   4     4820.94     4883.49    159.28 o 
  -5   7   4    15296.00    15046.50    446.22 o 
  -4   7   4     7512.28     8305.51    146.40 o 
  -3   7   4      520.05      422.57     28.10 o 
  -2   7   4       33.31       64.57     14.54 o 
  -1   7   4      995.23     1127.10     38.55 o 
   0   7   4     8136.38     8230.68    227.16 o 
   1   7   4     8604.38     8958.84    132.28 o 
   2   7   4     8699.24     8078.12    258.06 o 
   3   7   4      288.26      238.06     32.34 o 
   4   7   4     3711.66     3776.47    239.39 o 
   5   7   4     4385.60     4198.63    418.33 o 
   6   7   4     1511.01     1499.71    158.76 o 
   7   7   4     1907.38     1808.77    114.26 o 
   8   7   4       63.37      113.69     44.90 o 
   9   7   4     1930.25     1561.74    256.68 o 
  10   7   4     3121.71     3311.81    312.86 o 
  11   7   4     1451.95     1425.22    115.24 o 
 -14   8   4      203.87      232.86     46.06 o 
 -13   8   4     2539.83     2645.52    127.11 o 
 -12   8   4     2455.04     2641.37    104.94 o 
 -11   8   4     1667.32     1516.93     83.66 o 
 -10   8   4     1395.41     1349.78    100.57 o 
  -9   8   4      313.42      387.13     45.01 o 
  -8   8   4     8507.39     7442.96    457.47 o 
  -7   8   4     8704.00     8901.46    546.63 o 
  -6   8   4      503.23      633.87     46.42 o 
  -5   8   4      874.32      844.08     40.34 o 
  -4   8   4     1298.55     1082.35     43.54 o 
  -3   8   4     4644.34     5314.31    183.31 o 
  -2   8   4    12779.44    12756.29    451.32 o 
  -1   8   4     3447.89     3505.77    121.87 o 
   0   8   4       19.88       20.09     13.43 o 
   1   8   4     3000.07     3040.66    128.43 o 
   2   8   4     3458.24     3217.47    246.02 o 
   3   8   4     5099.87     4852.84    380.13 o 
   4   8   4     3343.73     3316.42    169.42 o 
   5   8   4      245.74      204.27     50.20 o 
   6   8   4      793.72      667.76     79.10 o 
   7   8   4     5279.30     5153.80    754.72 o 
   8   8   4     3373.52     3412.97    269.11 o 
   9   8   4     2466.92     2129.59    140.55 o 
  10   8   4      113.60       79.93     37.87 o 
  11   8   4      443.96      646.23    142.55 o 
 -13   9   4     1749.20     1565.67    100.41 o 
 -12   9   4      955.84      878.26     68.92 o 
 -11   9   4     3413.72     3546.85    196.40 o 
 -10   9   4     3753.13     3560.69    216.83 o 
  -9   9   4     4124.23     4259.56    201.91 o 
  -8   9   4     5524.14     4609.59    301.26 o 
  -7   9   4     1486.01     1196.13     74.67 o 
  -6   9   4     2252.02     2179.99    127.36 o 
  -5   9   4     3238.32     3472.58    249.23 o 
  -4   9   4     4290.74     4527.84    193.13 o 
  -3   9   4     4481.99     4545.71    154.71 o 
  -2   9   4      311.47      234.79     25.93 o 
  -1   9   4      488.14      627.32     44.06 o 
   0   9   4    13434.66    13377.75    246.79 o 
   1   9   4     8076.97     7525.82    708.09 o 
   2   9   4     3513.07     3524.88    219.14 o 
   3   9   4       27.71        9.11     25.29 o 
   4   9   4     1401.93     1311.26     96.38 o 
   5   9   4     7196.01     7308.29    778.92 o 
   6   9   4     1285.95     1376.93    235.36 o 
   7   9   4     1535.32     1490.48    153.65 o 
   8   9   4      343.79      290.97     81.05 o 
   9   9   4     1639.53     1597.97    189.40 o 
  10   9   4     3470.97     3485.95    185.75 o 
 -13  10   4     1615.83     1807.90     94.26 o 
 -12  10   4     1147.27     1306.04     78.80 o 
 -11  10   4     1259.10     1290.76     76.64 o 
 -10  10   4      150.35      213.14     39.75 o 
  -9  10   4      309.58      332.41     46.02 o 
  -8  10   4     1086.79     1101.65     67.13 o 
  -7  10   4     3304.71     3382.07    237.08 o 
  -6  10   4     3073.89     2712.82    206.78 o 
  -5  10   4      395.88      386.14     47.11 o 
  -4  10   4      103.02      110.42     22.82 o 
  -3  10   4     1919.21     1898.18     93.71 o 
  -2  10   4     8913.07     8625.76    150.09 o 
  -1  10   4     1704.18     1776.04     69.81 o 
   0  10   4       74.76       95.21     25.02 o 
   1  10   4      310.38      303.99     42.90 o 
   2  10   4     1420.63     1413.55     98.13 o 
   3  10   4     3329.19     3251.93    372.14 o 
   4  10   4     2248.08     2253.73    323.96 o 
   5  10   4     1379.83      994.64    223.82 o 
   6  10   4      298.41      311.92     99.03 o 
   7  10   4     9095.58     8486.05    859.08 o 
   8  10   4     2434.69     2224.22    157.21 o 
   9  10   4     1439.96     1315.72    125.03 o 
  10  10   4       12.52       36.74     42.19 o 
 -12  11   4      234.32      179.47     37.91 o 
 -11  11   4       76.37      243.30     41.40 o 
 -10  11   4     2190.98     2132.04    112.75 o 
  -9  11   4     3264.38     3685.89    359.76 o 
  -8  11   4     3092.97     2926.90    147.10 o 
  -7  11   4       50.10       39.32     26.23 o 
  -6  11   4      919.94      869.42    100.04 o 
  -5  11   4     9492.96     9907.70    333.23 o 
  -4  11   4    10515.73     9831.59    220.88 o 
  -3  11   4     4368.03     4230.77    111.51 o 
  -2  11   4      519.20      352.88     40.76 o 
  -1  11   4     7392.51     7195.45    252.87 o 
   0  11   4     5950.24     6346.90    279.66 o 
   1  11   4     3593.76     3451.95    265.12 o 
   2  11   4      332.15      474.14     69.68 o 
   3  11   4       89.59      154.42     47.61 o 
   4  11   4     1418.40     1314.81    135.89 o 
   5  11   4     3268.81     3619.43    320.63 o 
   6  11   4     7210.85     7103.12    894.60 o 
   7  11   4     2697.79     2519.16    323.51 o 
   8  11   4       68.19       63.20     47.30 o 
   9  11   4     2011.88     2168.31    193.18 o 
 -11  12   4      731.43      744.57     81.05 o 
 -10  12   4      283.20      235.72     54.71 o 
  -9  12   4        8.18       25.71     35.36 o 
  -8  12   4      185.47      241.73     51.69 o 
  -7  12   4     1088.06      977.56     82.00 o 
  -6  12   4     1710.22     1543.00     92.93 o 
  -5  12   4      200.16      229.67     46.45 o 
  -4  12   4      107.52      118.15     37.49 o 
  -3  12   4      380.02      319.50     41.64 o 
  -2  12   4     2187.00     2230.95     86.02 o 
  -1  12   4      349.23      382.75     44.54 o 
   0  12   4      212.32      223.13     43.65 o 
   1  12   4      143.12      178.86     50.71 o 
   2  12   4      653.93      640.97    102.58 o 
   3  12   4     1756.63     1874.61    124.11 o 
   4  12   4     2062.05     1692.32    161.87 o 
   5  12   4        3.21       60.26     37.98 o 
   6  12   4      462.80      571.25    128.34 o 
   7  12   4     1286.24     1264.52    123.51 o 
   8  12   4     1710.59     1546.95    133.25 o 
 -10  13   4     5740.13     6181.44    291.36 o 
  -9  13   4     4293.55     4205.51    221.68 o 
  -8  13   4     1536.88     1557.57    100.89 o 
  -7  13   4      120.55       87.59     39.29 o 
  -6  13   4     4577.01     4444.08    156.45 o 
  -5  13   4    10610.74     9788.37    390.40 o 
  -4  13   4     7534.31     7672.11    421.65 o 
  -3  13   4     1295.83     1245.86     69.23 o 
  -2  13   4      517.32      441.86     49.21 o 
  -1  13   4     6124.06     5871.33    216.80 o 
   0  13   4     3237.31     3405.39    129.73 o 
   1  13   4    12499.20    12192.42    382.80 o 
   2  13   4     1723.23     1790.49    123.09 o 
   3  13   4      191.38      197.77     55.58 o 
   4  13   4     4076.74     4393.02    257.57 o 
   5  13   4     4062.37     4389.49    614.39 o 
   6  13   4     4721.86     4758.64    586.19 o 
   7  13   4     1504.17     1603.11    135.33 o 
  -9  14   4        8.63        0.00     35.96 o 
  -8  14   4      267.41      210.75     54.52 o 
  -7  14   4      719.98      685.15     77.68 o 
  -6  14   4       75.45       65.57     32.15 o 
  -5  14   4       73.79       52.61     29.23 o 
  -4  14   4       37.51       50.15     32.16 o 
  -3  14   4       24.70       46.95     30.36 o 
  -2  14   4      342.60      388.45     56.58 o 
  -1  14   4     2167.79     1850.73    101.09 o 
   0  14   4       81.77       70.70     33.76 o 
   1  14   4     1445.47     1144.07    104.71 o 
   2  14   4     2400.63     2113.01    237.36 o 
   3  14   4        3.86       27.58     29.88 o 
   4  14   4        2.99       44.78     26.43 o 
   5  14   4      318.69      281.40     66.66 o 
   6  14   4        8.55       14.64     33.18 o 
  -7  15   4        0.21       30.97     33.31 o 
  -6  15   4     1902.93     2109.43    117.86 o 
  -5  15   4     4439.29     4550.34    233.46 o 
  -4  15   4     3876.63     4356.84    160.14 o 
  -3  15   4     1390.56     1595.47    120.02 o 
  -2  15   4      346.85      291.38     49.77 o 
  -1  15   4     2551.64     2852.40    126.27 o 
   0  15   4     7623.02     8290.91    215.84 o 
   1  15   4     3967.80     4730.88    204.07 o 
   2  15   4     1137.25     1155.92    113.28 o 
   3  15   4        8.90       26.48     30.62 o 
   4  15   4      864.53     1247.11    116.76 o 
  -5  16   4        8.72       33.35     32.44 o 
  -4  16   4      347.02      279.77     84.38 o 
  -3  16   4      190.90      165.26     51.85 o 
  -2  16   4       27.12       65.47     35.71 o 
  -1  16   4        0.10       45.60     22.93 o 
   0  16   4       13.12       85.68     37.39 o 
   1  16   4      103.49      115.33     41.75 o 
   2  16   4       20.14       43.56     35.53 o 
 -16   1   5     4055.82     4026.31    201.94 o 
 -15   1   5     4242.28     4180.76    198.18 o 
 -14   1   5       37.38       95.73     39.46 o 
 -13   1   5     3192.93     2904.80    235.81 o 
 -12   1   5     8981.37     8545.10    283.85 o 
 -11   1   5    14205.40    14247.58    233.91 o 
 -10   1   5     6692.80     6333.13    120.29 o 
  -9   1   5      486.80      491.10     31.26 o 
  -8   1   5     6763.97     6375.06    204.99 o 
  -7   1   5    25605.67    26307.88    287.15 o 
  -6   1   5    44463.92    44947.54    385.55 o 
  -5   1   5     2678.34     2385.03     64.65 o 
  -4   1   5     1232.15     1352.05     55.59 o 
  -3   1   5    60383.75    64300.23    807.46 o 
  -2   1   5    22760.75    23331.14    566.15 o 
  -1   1   5    21754.24    23152.51    188.26 o 
   0   1   5     9811.90    10266.95    120.33 o 
   1   1   5       47.53       60.07     12.56 o 
   2   1   5    38557.42    42873.97    489.90 o 
   3   1   5    25471.73    26410.56    330.68 o 
   4   1   5    13304.31    14870.73    173.96 o 
   5   1   5     3550.52     3682.74     85.44 o 
   6   1   5      106.46       75.16     22.06 o 
   7   1   5     4291.41     4639.75    107.14 o 
   8   1   5    12169.59    13118.70    223.26 o 
   9   1   5    14865.20    15333.07    323.56 o 
  10   1   5     2561.30     2816.05    147.05 o 
  11   1   5      338.71      362.15     64.06 o 
  12   1   5     1881.90     2052.26    251.35 o 
 -16   2   5        4.83       61.23     44.41 o 
 -15   2   5      330.35      365.52     70.31 o 
 -14   2   5       70.81       98.82     38.75 o 
 -13   2   5      355.81      242.31     44.81 o 
 -12   2   5        5.91        0.00     20.77 o 
 -11   2   5      100.96       75.00     28.62 o 
 -10   2   5     1356.93     1251.69     69.98 o 
  -9   2   5     1361.77     1373.78     47.73 o 
  -8   2   5     6885.36     6820.91     95.76 o 
  -7   2   5       11.83        8.79      8.28 o 
  -6   2   5       43.77       45.30      9.84 o 
  -5   2   5      516.24      616.34     30.24 o 
  -4   2   5      545.93      506.77     25.23 o 
  -3   2   5    14059.95    14579.12    381.39 o 
  -2   2   5     3373.57     3589.95    100.27 o 
  -1   2   5      718.30      667.05     24.41 o 
   0   2   5     6515.03     6601.21    175.72 o 
   1   2   5     8364.05     9858.66    280.73 o 
   2   2   5     2773.73     2933.75     81.60 o 
   3   2   5     2712.45     2793.39     80.96 o 
   4   2   5      921.31      996.99     44.36 o 
   5   2   5      202.40      263.34     29.05 o 
   6   2   5     1278.67     1282.52     56.61 o 
   7   2   5     1378.97     1080.10     55.82 o 
   8   2   5       71.04       86.30     29.04 o 
   9   2   5      341.38      296.46     58.00 o 
  10   2   5      370.28      366.57     65.93 o 
  11   2   5      103.10      198.94     46.66 o 
  12   2   5      227.88      307.77     54.81 o 
 -16   3   5     5065.93     5669.91    241.55 o 
 -15   3   5     5018.36     4918.52    217.54 o 
 -14   3   5       54.21      160.03     37.74 o 
 -13   3   5      992.58     1138.56     81.87 o 
 -12   3   5    11359.87    10813.23    222.46 o 
 -11   3   5     5852.90     6231.76    160.36 o 
 -10   3   5    11492.15    11266.47    251.24 o 
  -9   3   5      173.57      138.56     25.83 o 
  -8   3   5     8313.41     8266.95    104.70 o 
  -7   3   5    15397.18    17054.66    279.62 o 
  -6   3   5    39167.66    41623.93    483.73 o 
  -5   3   5    36176.02    39336.43    892.74 o 
  -4   3   5     2034.38     1606.45     43.41 o 
  -3   3   5    28082.52    29056.01    666.31 o 
  -2   3   5    17796.69    18972.39    993.41 o 
  -1   3   5    53586.73    55756.62   1016.73 o 
   0   3   5    31731.20    34111.85    328.88 o 
   1   3   5     2542.67     3001.77    152.66 o 
   2   3   5    19029.88    20998.76    468.79 o 
   3   3   5    37608.98    40528.10    616.31 o 
   4   3   5    27698.12    28580.05    357.86 o 
   5   3   5     7535.59     7741.04    124.96 o 
   6   3   5       31.72       45.05     19.77 o 
   7   3   5     4790.86     4790.35    323.43 o 
   8   3   5    11568.52    12328.70    274.28 o 
   9   3   5     9691.20    10378.68    285.13 o 
  10   3   5     6814.58     6307.91    217.51 o 
  11   3   5       16.43       35.82     28.70 o 
  12   3   5     3765.40     4503.89    288.65 o 
 -15   4   5     1290.67     1100.91    113.82 o 
 -14   4   5     3709.08     3331.71    138.40 o 
 -13   4   5     1644.66     1459.55     90.64 o 
 -12   4   5     1201.38     1216.21     79.43 o 
 -11   4   5     1129.03     1105.19     73.58 o 
 -10   4   5     4274.60     3818.93    116.08 o 
  -9   4   5     1247.17     1386.60     60.76 o 
  -8   4   5     1510.14     1420.24     57.77 o 
  -7   4   5      172.66      130.36     22.66 o 
  -6   4   5      649.49      890.27     26.70 o 
  -5   4   5     8232.95     9644.47    102.73 o 
  -4   4   5     2873.34     2780.67    107.26 o 
  -3   4   5    22205.52    26033.38    383.15 o 
  -2   4   5     6363.06     6897.44    138.66 o 
  -1   4   5       41.26      104.85     38.86 o 
   0   4   5      380.88      370.22     39.88 o 
   1   4   5     7016.06     7367.13     97.19 o 
   2   4   5      927.96     1127.29     45.77 o 
   3   4   5      366.29      283.08     33.24 o 
   4   4   5        1.77       28.88     15.35 o 
   5   4   5     1237.33     1287.04     59.07 o 
   6   4   5       69.05      141.80     27.74 o 
   7   4   5     1629.25     1642.44     81.51 o 
   8   4   5     1720.09     1696.42     97.25 o 
   9   4   5      506.73      324.94     49.35 o 
  10   4   5      113.87       79.93     49.29 o 
  11   4   5     1485.24     1560.51    162.98 o 
  12   4   5      188.09      276.66     71.94 o 
 -15   5   5      981.47     1306.67     91.64 o 
 -14   5   5      296.09      288.79     50.17 o 
 -13   5   5     1441.33     1381.33     88.67 o 
 -12   5   5     7136.35     7235.74    189.55 o 
 -11   5   5     9055.85     8502.46    330.22 o 
 -10   5   5     6039.98     5764.32    155.37 o 
  -9   5   5      288.58      390.53     40.00 o 
  -8   5   5      941.79     1175.40     55.12 o 
  -7   5   5    15221.34    13970.90    446.51 o 
  -6   5   5    24715.51    27089.74    431.98 o 
  -5   5   5    14937.97    14506.67    133.92 o 
  -4   5   5     4229.36     4232.12     69.94 o 
  -3   5   5      442.34      441.05     24.92 o 
  -2   5   5    27651.12    31025.16   1391.86 o 
  -1   5   5    52735.21    53081.21    455.23 o 
   0   5   5     5445.24     5220.60    135.97 o 
   1   5   5     3225.25     3267.07     65.67 o 
   2   5   5       42.31       45.01     16.07 o 
   3   5   5    25705.86    28321.72    379.15 o 
   4   5   5    17513.08    18336.07    437.97 o 
   5   5   5     5390.71     5471.70    296.32 o 
   6   5   5      199.50       90.64     28.80 o 
   7   5   5      593.49      654.20     58.90 o 
   8   5   5     9387.61     9078.27    428.76 o 
   9   5   5     4107.46     4157.60    179.10 o 
  10   5   5     3155.29     3124.41    161.48 o 
  11   5   5       24.17       67.06     39.08 o 
 -15   6   5      660.38      736.83     77.56 o 
 -14   6   5     3557.68     3318.86    141.61 o 
 -13   6   5     2578.69     2435.81    116.64 o 
 -12   6   5      346.25      303.01     52.44 o 
 -11   6   5      210.47      130.51     32.33 o 
 -10   6   5       49.30      121.72     30.41 o 
  -9   6   5    12510.14    10614.01    550.09 o 
  -8   6   5     5741.63     5512.29    199.73 o 
  -7   6   5      382.70      373.43     35.71 o 
  -6   6   5     1353.68     1449.14     45.92 o 
  -5   6   5    11210.70    11097.91    220.82 o 
  -4   6   5    19843.33    19869.12    399.18 o 
  -3   6   5       26.07       56.65     13.36 o 
  -2   6   5     1571.19     1666.87     46.00 o 
  -1   6   5       20.31       19.37     11.45 o 
   0   6   5     1270.46     1181.18     38.57 o 
   1   6   5     3344.79     3152.75    116.33 o 
   2   6   5    10171.02    10651.39    336.50 o 
   3   6   5     1125.06     1443.74     60.96 o 
   4   6   5       45.47       25.54     24.32 o 
   5   6   5     5492.23     5294.32    434.98 o 
   6   6   5     2771.14     2847.57    238.69 o 
   7   6   5     8369.80     8008.15    551.11 o 
   8   6   5       34.13       65.03     37.05 o 
   9   6   5       82.96       97.51     43.96 o 
  10   6   5     1065.71     1376.74    184.74 o 
  11   6   5     2311.40     2371.40    208.72 o 
 -14   7   5        2.75       52.17     27.73 o 
 -13   7   5      616.10      691.29     73.30 o 
 -12   7   5     2453.81     2476.90     99.27 o 
 -11   7   5    14298.35    12950.09    419.72 o 
 -10   7   5     3547.75     3406.28    215.50 o 
  -9   7   5      709.59      611.51     50.15 o 
  -8   7   5     7648.67     6860.43    277.10 o 
  -7   7   5     9132.96     8991.15    363.12 o 
  -6   7   5     8936.08     9337.60    313.37 o 
  -5   7   5     1915.13     1826.55     70.56 o 
  -4   7   5       45.69       88.75     17.47 o 
  -3   7   5     8462.13     8880.65    247.83 o 
  -2   7   5    12074.79    11904.08    147.75 o 
  -1   7   5     8768.34     9274.80    335.42 o 
   0   7   5      419.91      410.67     52.40 o 
   1   7   5       75.46      102.35     33.90 o 
   2   7   5     2461.22     2285.50    138.78 o 
   3   7   5     2663.87     2531.80    118.85 o 
   4   7   5     7896.58     8114.78   1113.09 o 
   5   7   5     2699.98     2630.51    206.94 o 
   6   7   5      244.90      153.14     65.06 o 
   7   7   5      386.65      483.48     73.79 o 
   8   7   5     4985.70     4760.70    459.63 o 
   9   7   5     1803.42     1979.26    184.74 o 
  10   7   5     1222.68     1323.45    188.07 o 
  11   7   5      311.65      387.68     92.37 o 
 -14   8   5     1310.40     1565.24    156.87 o 
 -13   8   5      735.13     1036.31     87.24 o 
 -12   8   5      292.06      216.88     40.89 o 
 -11   8   5       25.73       12.35     22.96 o 
 -10   8   5     1974.08     1876.48    101.53 o 
  -9   8   5     2956.94     3018.55    190.31 o 
  -8   8   5     5469.60     4946.57    280.30 o 
  -7   8   5     2878.83     2755.34    128.97 o 
  -6   8   5     1250.90     1163.94     91.21 o 
  -5   8   5     2262.20     2111.80     85.29 o 
  -4   8   5     6025.75     5821.60    162.70 o 
  -3   8   5     3731.65     3919.32     94.00 o 
  -2   8   5      513.65      592.26     41.60 o 
  -1   8   5      444.70      433.90     42.61 o 
   0   8   5    13981.79    14353.25    635.36 o 
   1   8   5    17435.66    17422.05   1156.61 o 
   2   8   5    11406.93    10733.04    380.80 o 
   3   8   5      408.96      417.22     60.60 o 
   4   8   5      740.33      818.71     82.43 o 
   5   8   5     3928.12     3633.09    203.39 o 
   6   8   5    14000.05    13107.24    631.71 o 
   7   8   5     2503.80     2857.33    180.74 o 
   8   8   5      448.45      355.37     68.45 o 
   9   8   5     2561.39     2041.33    197.39 o 
  10   8   5     4199.34     4003.02    290.87 o 
 -13   9   5       52.57      165.81     39.63 o 
 -12   9   5      733.26      826.48     67.17 o 
 -11   9   5     3455.79     3421.93    185.95 o 
 -10   9   5     1194.57     1282.35     71.86 o 
  -9   9   5        4.26       24.90     22.90 o 
  -8   9   5     1977.61     1479.20     75.01 o 
  -7   9   5     2508.88     2818.17    149.41 o 
  -6   9   5     4676.00     4577.50    202.13 o 
  -5   9   5     2631.74     2620.08    102.24 o 
  -4   9   5      250.86      244.20     32.00 o 
  -3   9   5     2085.62     1953.36     92.86 o 
  -2   9   5    19394.67    17823.36    680.04 o 
  -1   9   5     2006.29     2121.61    141.04 o 
   0   9   5      600.97      708.24     54.48 o 
   1   9   5      634.10      606.31     52.57 o 
   2   9   5     1343.76     1301.01     93.02 o 
   3   9   5     6827.13     6305.17    363.93 o 
   4   9   5     7184.86     6729.57    532.90 o 
   5   9   5     1296.15     1172.07    121.90 o 
   6   9   5     1621.19     1180.19    104.16 o 
   7   9   5     2440.38     2379.60    226.26 o 
   8   9   5     3774.80     3598.77    312.86 o 
   9   9   5     2252.62     2409.00    154.07 o 
  10   9   5      807.41      869.73    143.66 o 
 -13  10   5     3492.73     3594.62    166.59 o 
 -12  10   5     1586.81     1636.10     87.56 o 
 -11  10   5      757.13      953.86     74.93 o 
 -10  10   5     2462.67     2133.23    121.19 o 
  -9  10   5     7329.50     7491.05    318.50 o 
  -8  10   5     2558.11     2531.08    180.31 o 
  -7  10   5     1374.73     1298.58     81.04 o 
  -6  10   5     1285.86     1038.03     71.06 o 
  -5  10   5     4832.71     4780.30    141.93 o 
  -4  10   5    10633.13    10187.97    214.79 o 
  -3  10   5     4421.09     4726.10    114.67 o 
  -2  10   5      437.02      430.10     42.03 o 
  -1  10   5      322.95      361.72     39.04 o 
   0  10   5     6098.34     6241.04    322.31 o 
   1  10   5     8165.66     8421.15    419.42 o 
   2  10   5     5531.73     5413.07    403.45 o 
   3  10   5      148.91      190.57     49.88 o 
   4  10   5      318.46      252.36     62.39 o 
   5  10   5     4575.81     4406.45    337.95 o 
   6  10   5     5218.64     5310.80    537.56 o 
   7  10   5     5379.48     4863.55    208.35 o 
   8  10   5      273.29      438.31     81.50 o 
   9  10   5      360.51      477.26    105.69 o 
 -12  11   5     1526.61     1672.17     93.33 o 
 -11  11   5     1899.08     1963.90    149.01 o 
 -10  11   5     1815.28     1614.56    126.79 o 
  -9  11   5      159.95      157.56     43.04 o 
  -8  11   5      477.35      418.04     59.83 o 
  -7  11   5     2054.09     1742.79    108.70 o 
  -6  11   5     2947.69     2684.29    122.94 o 
  -5  11   5      882.88      914.37     72.17 o 
  -4  11   5      633.95      546.80     48.44 o 
  -3  11   5     3411.46     3059.59     97.29 o 
  -2  11   5     2116.41     2096.93     83.14 o 
  -1  11   5     3457.72     3401.64    102.74 o 
   0  11   5       44.68       46.05     28.82 o 
   1  11   5        0.84        6.13     27.59 o 
   2  11   5      250.44      259.47     57.13 o 
   3  11   5     1872.72     1850.45    193.18 o 
   4  11   5     4354.22     3811.53    310.41 o 
   5  11   5      375.16      471.82     78.27 o 
   6  11   5        0.04       11.63     34.12 o 
   7  11   5     1661.60     1209.44    198.95 o 
   8  11   5     1309.25     1289.67    172.08 o 
 -11  12   5      612.73      492.39     73.75 o 
 -10  12   5     2571.03     2549.74    203.11 o 
  -9  12   5     4135.42     4207.76    196.97 o 
  -8  12   5     3901.76     3776.18    147.63 o 
  -7  12   5     1839.78     1581.41     96.62 o 
  -6  12   5     1209.71     1074.02     83.48 o 
  -5  12   5     5452.80     5242.37    231.53 o 
  -4  12   5    10999.43    10537.03    223.57 o 
  -3  12   5     6957.03     7178.55    153.75 o 
  -2  12   5      715.67      761.75     58.26 o 
  -1  12   5       76.93      102.04     29.79 o 
   0  12   5     1349.27     1486.26    107.18 o 
   1  12   5     9003.82     9348.86    650.14 o 
   2  12   5     5878.32     5925.47    646.14 o 
   3  12   5      773.60      794.37    120.35 o 
   4  12   5      365.63      379.81     69.38 o 
   5  12   5     5811.80     5552.27    645.70 o 
   6  12   5     4737.40     4834.42    295.09 o 
   7  12   5     2609.14     2606.12    173.64 o 
   8  12   5      704.34      742.05    105.14 o 
 -10  13   5      790.14      733.73     84.88 o 
  -9  13   5        2.83        0.00     30.37 o 
  -8  13   5       83.85       88.81     41.96 o 
  -7  13   5       18.55       26.94     32.63 o 
  -6  13   5      142.16      218.10     48.28 o 
  -5  13   5      527.50      572.94     67.48 o 
  -4  13   5      172.08      159.10     43.49 o 
  -3  13   5      422.99      441.74     50.11 o 
  -2  13   5       24.65       17.62     23.59 o 
  -1  13   5     2703.87     2302.99    108.78 o 
   0  13   5      517.35      452.54     75.20 o 
   1  13   5       27.87       10.06     34.78 o 
   2  13   5     1983.76     1594.15    138.78 o 
   3  13   5      405.15      583.44     85.35 o 
   4  13   5       10.33       63.67     38.86 o 
   5  13   5      101.19      156.89     51.03 o 
   6  13   5       70.11       23.85     37.81 o 
   7  13   5      243.22      164.43     58.20 o 
  -9  14   5     5370.92     5397.45    192.43 o 
  -8  14   5     4432.76     4383.58    170.17 o 
  -7  14   5      987.01     1067.58     92.94 o 
  -6  14   5      218.74      281.80     55.38 o 
  -5  14   5     4272.48     3871.73    151.51 o 
  -4  14   5     5073.19     5841.21    179.95 o 
  -3  14   5     4059.71     4226.48    151.60 o 
  -2  14   5     1669.81     1645.80     95.13 o 
  -1  14   5      817.41      839.03     77.60 o 
   0  14   5     8143.89     8103.64    581.97 o 
   1  14   5     3380.17     4082.69    346.38 o 
   2  14   5     4787.36     4970.53    313.52 o 
   3  14   5     1661.69     1668.70    126.60 o 
   4  14   5      475.15      702.43     96.91 o 
   5  14   5     1328.61     1651.82    130.74 o 
  -7  15   5       62.13       98.80     38.49 o 
  -6  15   5        7.81       35.52     31.03 o 
  -5  15   5       19.75       16.86     27.79 o 
  -4  15   5        0.01       17.65     28.72 o 
  -3  15   5        3.47       38.64     34.15 o 
  -2  15   5      211.85      233.10     45.56 o 
  -1  15   5      102.19      142.06     49.40 o 
   0  15   5        9.81       40.87     32.84 o 
   1  15   5      116.07      127.51     46.94 o 
   2  15   5      236.99      239.62     61.27 o 
   3  15   5       95.29      101.98     47.09 o 
   4  15   5       37.21       20.22     26.33 o 
  -5  16   5     1568.09     1989.09    117.87 o 
  -4  16   5     2407.21     3328.34    181.76 o 
  -3  16   5     4072.05     4644.81    420.32 o 
  -2  16   5      570.04      625.10    121.01 o 
  -1  16   5      174.92      211.24     53.93 o 
   0  16   5     2282.37     2711.57    160.82 o 
   1  16   5     3637.35     4231.77    204.46 o 
 -16   0   6     4782.23     4846.72    320.18 o 
 -15   0   6     5631.21     6026.65    339.28 o 
 -14   0   6      334.35      476.50    111.46 o 
 -13   0   6      600.77      366.81     95.48 o 
 -12   0   6     3796.19     3746.28    231.37 o 
 -11   0   6    12475.49    12689.09    468.06 o 
 -10   0   6     5363.22     5406.02    157.74 o 
  -9   0   6     9067.83     9582.87    269.34 o 
  -8   0   6       99.16      102.01     32.86 o 
  -7   0   6    13764.22    14753.43    221.89 o 
  -6   0   6    20171.51    21952.21    259.95 o 
  -5   0   6    14192.54    15331.52    291.76 o 
  -4   0   6     3393.72     3812.90    132.34 o 
  -3   0   6     3610.34     3367.04    115.46 o 
  -2   0   6    47862.85    48226.52    476.06 o 
  -1   0   6    17879.84    18873.29    556.88 o 
   0   0   6    53883.26    56099.71   1993.49 o 
   1   0   6      106.31      122.21     25.47 o 
   2   0   6      714.67      757.29     50.68 o 
   3   0   6    13524.27    13691.48    233.59 o 
   4   0   6    15534.81    17468.75    262.63 o 
   5   0   6    15105.62    16030.25    282.66 o 
   6   0   6    11639.96    12280.56    244.05 o 
   7   0   6       73.47       73.79     33.39 o 
   8   0   6    19302.73    19170.62    494.71 o 
   9   0   6    21687.13    21533.58    555.55 o 
  10   0   6     5561.39     5874.33    301.09 o 
  11   0   6     1026.91     1000.07    124.79 o 
  12   0   6     1036.87     1304.72    140.33 o 
 -16   1   6       34.38      100.60     51.16 o 
 -15   1   6       16.42       39.65     38.76 o 
 -14   1   6       18.27       39.62     32.47 o 
 -13   1   6       12.25       28.26     33.43 o 
 -12   1   6      102.02      129.36     34.36 o 
 -11   1   6        2.90       21.48     22.22 o 
 -10   1   6       95.83       99.30     23.91 o 
  -9   1   6     2209.06     2087.84     66.27 o 
  -8   1   6      107.77      110.71     20.38 o 
  -7   1   6     1622.81     1547.00     69.16 o 
  -6   1   6      529.33      436.93     28.66 o 
  -5   1   6      265.99      222.89     31.53 o 
  -4   1   6      625.97      520.48     38.44 o 
  -3   1   6      420.90      368.82     26.09 o 
  -2   1   6       37.33       45.61     12.52 o 
  -1   1   6      472.18      468.88     26.79 o 
   0   1   6      420.48      423.07     27.58 o 
   1   1   6    10397.14    11262.45    361.77 o 
   2   1   6     4837.12     5280.68    159.35 o 
   3   1   6        7.08       11.82     11.70 o 
   4   1   6        0.72       14.40     14.18 o 
   5   1   6      170.97      189.96     28.21 o 
   6   1   6     4497.26     4366.65    103.68 o 
   7   1   6      547.08      436.39     41.70 o 
   8   1   6      512.08      470.02     53.55 o 
   9   1   6       66.94       73.06     34.46 o 
  10   1   6      268.87      302.17     59.95 o 
  11   1   6      272.58      341.63     60.13 o 
  12   1   6       98.38      139.26     32.32 o 
 -16   2   6     3993.34     4323.99    209.12 o 
 -15   2   6     5780.33     5624.77    230.16 o 
 -14   2   6     4801.82     4546.67    205.83 o 
 -13   2   6       18.37       34.68     27.86 o 
 -12   2   6     9605.29     9465.19    202.92 o 
 -11   2   6     5268.47     5295.56    144.78 o 
 -10   2   6     5105.19     5248.24    136.81 o 
  -9   2   6     3798.22     3731.66    118.13 o 
  -8   2   6      557.39      563.49     35.97 o 
  -7   2   6    11470.29    11999.94    123.14 o 
  -6   2   6    33091.31    35424.08    429.96 o 
  -5   2   6    33786.78    37260.70    235.50 o 
  -4   2   6      347.60      351.84     26.62 o 
  -3   2   6     1109.23     1168.71     56.49 o 
  -2   2   6    20645.57    21111.68    251.11 o 
  -1   2   6    23404.81    24887.15    318.17 o 
   0   2   6    38170.25    42613.02    941.38 o 
   1   2   6     1873.91     2252.22     83.25 o 
   2   2   6     3797.86     3911.66     97.36 o 
   3   2   6    22811.03    24622.27    280.68 o 
   4   2   6    14195.35    15331.40    377.60 o 
   5   2   6     9663.92    10309.61    150.37 o 
   6   2   6    10033.35     9873.90    154.83 o 
   7   2   6     1356.78     1344.77     64.53 o 
   8   2   6     8337.57     8262.58    184.76 o 
   9   2   6    16745.90    17136.38    349.86 o 
  10   2   6     4514.07     5123.14    198.65 o 
  11   2   6      671.61      771.90    104.58 o 
 -16   3   6        0.65       41.60     31.00 o 
 -15   3   6      214.41      223.98     56.96 o 
 -14   3   6     2207.66     2098.41    106.38 o 
 -13   3   6      861.22      907.60     89.15 o 
 -12   3   6      183.57      147.41     37.66 o 
 -11   3   6      362.41      325.56     47.26 o 
 -10   3   6      252.77      252.77     33.60 o 
  -9   3   6     1726.93     1685.54     93.58 o 
  -8   3   6     5267.37     5295.15    144.67 o 
  -7   3   6      966.51      837.96     35.62 o 
  -6   3   6      222.21      316.86     24.77 o 
  -5   3   6      259.71      356.71     25.46 o 
  -4   3   6     2612.59     2244.49     85.96 o 
  -3   3   6    10795.32    11085.96    430.65 o 
  -2   3   6      529.76      566.52     24.05 o 
  -1   3   6     6481.33     6753.33    442.53 o 
   0   3   6    13519.63    14757.59    380.52 o 
   1   3   6     1713.14     1812.89     52.62 o 
   2   3   6     5800.89     6018.75    246.73 o 
   3   3   6      332.19      394.28     31.15 o 
   4   3   6       18.70       24.20     16.08 o 
   5   3   6       34.62       12.68     16.46 o 
   6   3   6      711.70      617.67     45.55 o 
   7   3   6     5114.62     4937.34    138.82 o 
   8   3   6     1851.04     1748.00     98.58 o 
   9   3   6      627.90      558.05     61.09 o 
  10   3   6      932.34      751.39    129.23 o 
  11   3   6     1794.75     2000.59    184.29 o 
 -15   4   6     5851.17     5914.06    274.67 o 
 -14   4   6     3451.07     3222.14    159.97 o 
 -13   4   6      178.45      179.48     41.76 o 
 -12   4   6     2064.67     2080.89    101.61 o 
 -11   4   6    16686.77    16597.46    302.61 o 
 -10   4   6     8375.57     8383.24    208.89 o 
  -9   4   6     1987.88     2093.31     73.44 o 
  -8   4   6      512.10      618.71     42.41 o 
  -7   4   6    10837.15    11140.05    320.03 o 
  -6   4   6    20094.04    21629.39    372.80 o 
  -5   4   6    12542.35    12423.57    229.73 o 
  -4   4   6    25965.09    29452.43    679.69 o 
  -3   4   6     2237.44     1891.52     49.77 o 
  -2   4   6     7094.24     7568.29    240.47 o 
  -1   4   6    22630.71    23306.71    690.77 o 
   0   4   6    18722.49    19872.21    641.48 o 
   1   4   6     3821.62     4026.14    116.94 o 
   2   4   6      186.83      185.43     24.20 o 
   3   4   6     5774.19     6252.19    162.04 o 
   4   4   6    17226.43    18100.03    376.92 o 
   5   4   6    18047.22    18981.77    388.69 o 
   6   4   6     1248.26     1228.17     60.26 o 
   7   4   6      385.16      363.47     62.64 o 
   8   4   6     3959.82     4149.15    172.97 o 
   9   4   6     7512.14     7631.25    373.70 o 
  10   4   6     6400.10     6891.72    345.05 o 
  11   4   6     1488.74     1580.49    166.09 o 
 -15   5   6      636.93      553.43     67.18 o 
 -14   5   6     1869.34     1909.62    105.97 o 
 -13   5   6     1824.11     1733.99     99.04 o 
 -12   5   6      292.66      437.62     57.88 o 
 -11   5   6     1205.57      990.23     70.64 o 
 -10   5   6      235.55      271.49     37.08 o 
  -9   5   6     1815.73     1841.33     71.88 o 
  -8   5   6     3777.18     3587.10    109.86 o 
  -7   5   6      350.83      350.76     33.53 o 
  -6   5   6       48.64       68.06     15.01 o 
  -5   5   6      224.70      185.17     20.32 o 
  -4   5   6     3472.67     3339.04     99.54 o 
  -3   5   6    29445.95    31470.67    818.46 o 
  -2   5   6     7647.57     8039.71    176.75 o 
  -1   5   6      123.58      114.46     28.26 o 
   0   5   6     2294.56     2269.41     95.62 o 
   1   5   6      960.07      934.21     36.64 o 
   2   5   6     1063.01     1200.54     50.31 o 
   3   5   6      365.62      358.30     52.44 o 
   4   5   6      799.47      780.20     71.43 o 
   5   5   6      543.08      619.79     54.20 o 
   6   5   6     3484.43     3357.46    307.31 o 
   7   5   6     2046.32     1916.04    117.94 o 
   8   5   6     1430.57     1432.02    135.45 o 
   9   5   6      912.70      658.77     85.90 o 
  10   5   6       46.90      109.69     47.52 o 
  11   5   6      988.59     1544.52    164.75 o 
 -15   6   6     2483.27     2733.10    132.59 o 
 -14   6   6     1948.14     2106.92    112.60 o 
 -13   6   6      671.88      455.20     61.64 o 
 -12   6   6     1857.36     1964.48    103.12 o 
 -11   6   6    10197.19     9452.75    177.92 o 
 -10   6   6    16301.62    15754.28    386.57 o 
  -9   6   6     4944.76     4660.57    355.10 o 
  -8   6   6     1681.33     1671.34     67.36 o 
  -7   6   6    10817.95    10120.84    191.01 o 
  -6   6   6     8874.59     9653.74    138.03 o 
  -5   6   6    11236.70    10672.45    122.97 o 
  -4   6   6       19.83       44.30     14.09 o 
  -3   6   6     2506.79     2191.00     54.55 o 
  -2   6   6     7523.00     7181.44    167.17 o 
  -1   6   6    22968.92    23796.79    318.98 o 
   0   6   6    20467.86    21795.15    439.64 o 
   1   6   6     5166.68     5185.45    155.43 o 
   2   6   6      152.13      263.43     46.85 o 
   3   6   6     6209.53     5665.53    174.43 o 
   4   6   6     9013.29     8838.16    424.77 o 
   5   6   6    14877.76    15209.79    577.80 o 
   6   6   6      372.72      394.55     65.83 o 
   7   6   6     1046.99      851.01    140.55 o 
   8   6   6     5490.40     5034.26    230.48 o 
   9   6   6     3028.33     3219.82    166.11 o 
  10   6   6     2625.16     2605.72    154.25 o 
  11   6   6      724.28      901.49    149.66 o 
 -15   7   6      364.22      376.08     59.33 o 
 -14   7   6     1343.41     1468.78     96.72 o 
 -13   7   6     1585.02     1880.17    104.66 o 
 -12   7   6     1184.52     1208.15     71.33 o 
 -11   7   6        6.64       27.17     24.57 o 
 -10   7   6      612.71      783.86     58.26 o 
  -9   7   6     1262.60     1099.18     60.89 o 
  -8   7   6     5634.19     5972.10    256.20 o 
  -7   7   6     2969.19     2894.18    122.30 o 
  -6   7   6      119.93      161.64     30.57 o 
  -5   7   6     3334.74     2893.84     67.57 o 
  -4   7   6     6686.08     7070.17    150.91 o 
  -3   7   6      627.52      651.56     48.36 o 
  -2   7   6     1014.75     1116.31     81.30 o 
  -1   7   6      357.49      314.55     68.61 o 
   0   7   6     1666.17     1533.86     96.81 o 
   1   7   6     8406.22     8260.81    205.19 o 
   2   7   6     3747.17     3272.11    149.88 o 
   3   7   6     1286.63     1405.57     93.57 o 
   4   7   6      558.30      430.24     64.22 o 
   5   7   6     1043.55      928.55    185.85 o 
   6   7   6     2849.75     2788.62    361.48 o 
   7   7   6     4031.38     4171.71    181.34 o 
   8   7   6     1583.50     1575.93    328.18 o 
   9   7   6        1.58       46.88     30.93 o 
  10   7   6      388.92      578.15     88.32 o 
 -14   8   6      816.35      985.36     88.18 o 
 -13   8   6      139.31      136.62     36.09 o 
 -12   8   6     1858.45     1824.13    117.75 o 
 -11   8   6     4822.84     4618.17    214.79 o 
 -10   8   6     3495.96     3513.87    152.75 o 
  -9   8   6      883.37      663.71     53.89 o 
  -8   8   6      288.34      176.30     32.94 o 
  -7   8   6     4272.97     4560.91    117.36 o 
  -6   8   6     6540.61     5871.85    214.59 o 
  -5   8   6     4906.24     4946.48    136.98 o 
  -4   8   6      581.81      654.91     44.96 o 
  -3   8   6     1164.29     1160.22     55.19 o 
  -2   8   6     6426.90     5734.06    134.85 o 
  -1   8   6     4224.72     4539.67    121.47 o 
   0   8   6     6375.61     5825.33    367.26 o 
   1   8   6      163.80      207.14     45.59 o 
   2   8   6       18.45       23.35     27.76 o 
   3   8   6     2983.22     2583.87    508.48 o 
   4   8   6     5633.54     5766.11    278.00 o 
   5   8   6     8295.38     7431.88    735.85 o 
   6   8   6      345.79      506.47     77.72 o 
   7   8   6     1185.94     1117.77    130.34 o 
   8   8   6     1809.25     1695.32    123.08 o 
   9   8   6     3599.95     3805.65    280.66 o 
  10   8   6     2461.59     2536.12    320.85 o 
 -14   9   6     1441.54     1671.27    126.38 o 
 -13   9   6     1603.34     2051.51    143.78 o 
 -12   9   6      491.64      689.80     63.13 o 
 -11   9   6      440.06      398.86     49.68 o 
 -10   9   6      288.52      280.86     43.17 o 
  -9   9   6     3337.31     3424.76    145.37 o 
  -8   9   6     5735.62     5693.71    298.57 o 
  -7   9   6     5552.71     5187.95    196.22 o 
  -6   9   6       29.49       53.65     27.11 o 
  -5   9   6     2382.58     2356.97     80.04 o 
  -4   9   6     4404.53     4421.37    108.55 o 
  -3   9   6     9118.93     9086.91    154.52 o 
  -2   9   6     7045.48     7111.47    280.08 o 
  -1   9   6     1581.14     1362.24     72.41 o 
   0   9   6     4262.61     4225.55    209.79 o 
   1   9   6    11622.57    11021.00    678.34 o 
   2   9   6     9381.75     9277.01    656.58 o 
   3   9   6     3734.88     3568.29    291.32 o 
   4   9   6      406.61      353.39     66.74 o 
   5   9   6      426.91      483.85     75.83 o 
   6   9   6     4930.77     4649.47    196.71 o 
   7   9   6     6769.25     6500.04    560.21 o 
   8   9   6     3271.21     3012.64    192.73 o 
   9   9   6      229.04      200.84     52.66 o 
 -13  10   6      373.20      267.84     44.04 o 
 -12  10   6      382.46      446.36     54.58 o 
 -11  10   6     1447.99     1587.82     83.10 o 
 -10  10   6     1239.31     1419.42    139.66 o 
  -9  10   6      838.89      679.88     86.61 o 
  -8  10   6       33.39       26.74     29.24 o 
  -7  10   6      139.85      221.00     44.64 o 
  -6  10   6     5656.16     4995.29    150.50 o 
  -5  10   6     2902.37     2741.59    110.51 o 
  -4  10   6     1795.62     1644.11     71.09 o 
  -3  10   6      136.77      144.04     28.94 o 
  -2  10   6       95.75      127.33     33.22 o 
  -1  10   6     4431.29     4419.55    258.34 o 
   0  10   6     3247.16     3379.09    227.88 o 
   1  10   6      115.46      145.60     36.26 o 
   2  10   6      173.96      168.77     49.06 o 
   3  10   6     3817.79     3395.59    281.55 o 
   4  10   6     4940.38     4702.34    304.42 o 
   5  10   6     1492.07     1507.08    138.11 o 
   6  10   6      447.63      353.02     82.82 o 
   7  10   6      107.59      163.56     56.94 o 
   8  10   6      967.72     1062.69    116.86 o 
   9  10   6     2292.80     1865.26    141.14 o 
 -12  11   6     4307.34     4271.45    224.14 o 
 -11  11   6      127.83      159.88     39.90 o 
 -10  11   6     1957.18     1512.08     99.55 o 
  -9  11   6     2477.34     2686.44    180.72 o 
  -8  11   6     5595.65     5609.75    188.39 o 
  -7  11   6     2317.78     2416.81    113.41 o 
  -6  11   6      770.26      707.36     68.60 o 
  -5  11   6     2373.59     2407.95    108.24 o 
  -4  11   6     5967.44     5701.99    134.74 o 
  -3  11   6     7486.86     7763.68    156.09 o 
  -2  11   6     6940.15     6981.09    172.84 o 
  -1  11   6     3739.52     3518.14    122.86 o 
   0  11   6      566.34      716.66     64.74 o 
   1  11   6    13252.11    12614.69    423.65 o 
   2  11   6     7509.41     7369.43    643.25 o 
   3  11   6     5851.50     5235.66    482.05 o 
   4  11   6      891.66      675.03     88.85 o 
   5  11   6     2021.88     1964.38    214.27 o 
   6  11   6     5232.13     5085.06    447.64 o 
   7  11   6     3344.17     3654.44    217.82 o 
   8  11   6     1952.45     1926.32    334.39 o 
 -11  12   6     1527.66     1419.73    106.73 o 
 -10  12   6     1966.36     1707.24    123.97 o 
  -9  12   6     1006.40     1076.30     91.61 o 
  -8  12   6       95.77       51.06     35.11 o 
  -7  12   6      847.23      671.47     72.93 o 
  -6  12   6      102.55      219.47     48.22 o 
  -5  12   6     1675.24     1400.78     88.60 o 
  -4  12   6      739.98      702.06     69.11 o 
  -3  12   6      774.76      742.35     58.49 o 
  -2  12   6     1379.09     1352.97     88.17 o 
  -1  12   6      752.99      804.40     69.70 o 
   0  12   6     2484.79     2535.32    139.46 o 
   1  12   6      926.21      843.68     93.04 o 
   2  12   6      268.63      187.64     52.28 o 
   3  12   6       98.86      174.12     52.15 o 
   4  12   6     3053.83     2414.79    362.15 o 
   5  12   6     2531.97     2442.41    255.79 o 
   6  12   6       10.49        2.33     36.10 o 
   7  12   6      465.94      361.49     79.29 o 
 -10  13   6      895.74      944.91     92.72 o 
  -9  13   6     4170.63     3993.44    210.75 o 
  -8  13   6     4891.03     5218.66    322.23 o 
  -7  13   6     1621.77     1990.86    146.95 o 
  -6  13   6     1001.14      773.80     76.25 o 
  -5  13   6     1986.74     1811.74    102.85 o 
  -4  13   6     5323.50     5902.14    177.43 o 
  -3  13   6     6096.91     6392.27    163.13 o 
  -2  13   6     1261.34     1519.51     89.97 o 
  -1  13   6      208.57      203.24     56.98 o 
   0  13   6      512.22      672.68     86.78 o 
   1  13   6     2192.85     2530.97    183.18 o 
   2  13   6     5445.18     5779.09    352.82 o 
   3  13   6     4248.44     4262.96    395.23 o 
   4  13   6      417.74      400.03     74.76 o 
   5  13   6     3041.41     2580.92    309.53 o 
   6  13   6     3018.19     3232.96    283.10 o 
  -9  14   6        1.74        5.93     32.06 o 
  -8  14   6      119.07       57.37     40.86 o 
  -7  14   6      115.49      130.52     44.13 o 
  -6  14   6      555.67      532.04     70.30 o 
  -5  14   6      294.99      330.24     56.55 o 
  -4  14   6      373.19      324.02     55.97 o 
  -3  14   6       80.32       49.04     32.13 o 
  -2  14   6      561.56      584.06     82.60 o 
  -1  14   6       41.27       79.44     41.99 o 
   0  14   6      249.11      284.40     63.48 o 
   1  14   6        6.15       48.32     40.83 o 
   2  14   6       48.41       69.47     38.98 o 
   3  14   6       59.61       82.82     40.78 o 
   4  14   6       27.70       32.59     36.11 o 
   5  14   6        2.23       20.18     33.50 o 
  -7  15   6     2472.88     2498.31    132.06 o 
  -6  15   6      158.97      276.10     56.26 o 
  -5  15   6      203.51      365.24     62.30 o 
  -4  15   6     3143.87     3584.64    148.99 o 
  -3  15   6     4841.99     5368.38    221.65 o 
  -2  15   6     2696.31     2783.07    232.26 o 
  -1  15   6       38.00      108.43     45.23 o 
   0  15   6     1335.90     1376.55    114.94 o 
   1  15   6     4775.67     5142.04    468.06 o 
   2  15   6     4665.69     5077.42    495.82 o 
   3  15   6     1865.35     2518.60    160.77 o 
  -4  16   6        8.80       12.16     28.22 o 
  -3  16   6        3.03        0.00     64.84 o 
  -2  16   6        1.62       19.10     74.16 o 
  -1  16   6        0.34       52.08     45.74 o 
   0  16   6       17.34       55.07     69.72 o 
 -16   1   7     3762.48     3602.22    195.70 o 
 -15   1   7     6684.31     7135.86    259.50 o 
 -14   1   7     2897.40     3093.78    164.02 o 
 -13   1   7      201.22      261.50     61.05 o 
 -12   1   7     2936.12     2632.44    106.86 o 
 -11   1   7     3099.75     3258.43    113.03 o 
 -10   1   7    18603.98    18618.42    209.37 o 
  -9   1   7    11854.03    12095.17    169.67 o 
  -8   1   7     1395.49     1474.28     54.10 o 
  -7   1   7     3970.50     4359.09    120.31 o 
  -6   1   7    21775.04    22815.25    250.17 o 
  -5   1   7    31378.24    33518.24    323.12 o 
  -4   1   7    13189.38    11959.98    193.87 o 
  -3   1   7       36.10       30.18     17.11 o 
  -2   1   7     4964.39     4594.29    112.67 o 
  -1   1   7    45921.77    49000.33    306.78 o 
   0   1   7    35748.91    38428.45   1124.98 o 
   1   1   7    19030.22    18845.21    362.73 o 
   2   1   7       43.01       67.34     17.06 o 
   3   1   7     3680.44     3671.22     84.08 o 
   4   1   7     9430.37    10193.21    367.22 o 
   5   1   7    11093.90    12039.32    169.81 o 
   6   1   7    18742.02    19212.16    318.47 o 
   7   1   7     2905.26     2727.60     90.38 o 
   8   1   7     2183.52     2212.95    101.27 o 
   9   1   7    12022.21    12210.94    303.75 o 
  10   1   7     9623.91     9701.88    399.67 o 
  11   1   7     3423.62     3601.96    247.80 o 
 -16   2   7      284.26      198.82     62.62 o 
 -15   2   7      150.30      132.89     50.74 o 
 -14   2   7       25.43       44.77     37.20 o 
 -13   2   7      152.41      140.49     37.60 o 
 -12   2   7       37.72       56.59     28.57 o 
 -11   2   7        2.62        7.08     21.28 o 
 -10   2   7     2898.93     2526.55     96.11 o 
  -9   2   7      204.91      204.49     27.43 o 
  -8   2   7      459.32      425.96     27.63 o 
  -7   2   7     4400.67     4778.54     76.21 o 
  -6   2   7      161.52       94.88     17.46 o 
  -5   2   7      423.78      366.83     30.08 o 
  -4   2   7     5756.25     5960.99    118.79 o 
  -3   2   7      859.13      917.15     38.97 o 
  -2   2   7     1972.78     1954.24     51.22 o 
  -1   2   7     1239.72     1333.18     68.88 o 
   0   2   7    10353.47    11806.96    137.44 o 
   1   2   7       30.00       27.22     12.41 o 
   2   2   7       33.37       22.05     14.31 o 
   3   2   7      538.26      644.33     40.14 o 
   4   2   7       95.33      109.54     23.01 o 
   5   2   7      574.20      521.34     42.66 o 
   6   2   7      775.57      728.47     50.75 o 
   7   2   7     2933.05     2730.14    105.40 o 
   8   2   7        3.09       21.15     21.90 o 
   9   2   7      770.24      628.38    116.79 o 
  10   2   7      960.47     1000.07    141.66 o 
  11   2   7      342.94      282.88     76.38 o 
 -16   3   7     1617.89     1888.87    138.52 o 
 -15   3   7     2495.61     2858.55    227.59 o 
 -14   3   7     6186.62     5864.64    177.38 o 
 -13   3   7     5405.11     4528.42    151.25 o 
 -12   3   7     1079.44      940.13     72.05 o 
 -11   3   7     9147.35     9058.87    192.79 o 
 -10   3   7     9468.49     9300.85    206.51 o 
  -9   3   7     3036.42     3238.74    106.55 o 
  -8   3   7     3765.63     3809.67    145.98 o 
  -7   3   7      858.60      974.83     35.49 o 
  -6   3   7     3998.51     4232.17     81.09 o 
  -5   3   7    14610.42    15360.66    169.33 o 
  -4   3   7    30080.43    31635.73    922.75 o 
  -3   3   7    15061.31    15868.06    387.37 o 
  -2   3   7     1209.58     1225.01     36.30 o 
  -1   3   7    13960.15    14440.08    224.06 o 
   0   3   7    15937.49    17083.98    345.23 o 
   1   3   7    13345.43    14005.94    302.92 o 
   2   3   7     2421.74     2625.90     75.75 o 
   3   3   7     8939.35     8987.60    131.75 o 
   4   3   7    18542.24    18868.73    451.02 o 
   5   3   7    25732.61    27349.74    261.76 o 
   6   3   7      163.58      322.12     38.56 o 
   7   3   7       34.21       15.84     30.89 o 
   8   3   7     1464.04     1460.38    107.70 o 
   9   3   7     3680.93     3903.62    174.74 o 
  10   3   7     5371.42     6243.36    329.07 o 
  11   3   7     1465.44     1901.12    182.96 o 
 -16   4   7      395.13      570.27     90.69 o 
 -15   4   7      125.31      140.66     46.60 o 
 -14   4   7      284.30      329.95     54.72 o 
 -13   4   7      118.71      169.43     40.93 o 
 -12   4   7     4114.42     4013.53    138.06 o 
 -11   4   7     1473.41     1248.26     65.55 o 
 -10   4   7     1389.71     1399.56     70.70 o 
  -9   4   7     3407.35     3322.21     92.19 o 
  -8   4   7     2767.29     2879.61     95.57 o 
  -7   4   7     3083.77     3374.14     62.69 o 
  -6   4   7     1139.67      833.68     38.98 o 
  -5   4   7     1207.16     1420.26     58.50 o 
  -4   4   7       43.07       50.77     16.31 o 
  -3   4   7     1940.87     1620.94     90.34 o 
  -2   4   7     6111.34     5620.74    210.72 o 
  -1   4   7      190.62      163.27     32.44 o 
   0   4   7       40.98       78.68     25.87 o 
   1   4   7       76.76      109.19     18.80 o 
   2   4   7      277.98      399.78     52.28 o 
   3   4   7      494.61      472.98     59.67 o 
   4   4   7      123.76      176.06     33.69 o 
   5   4   7      314.04      321.73     44.57 o 
   6   4   7      168.09      211.28     41.19 o 
   7   4   7     1807.98     1792.56    115.55 o 
   8   4   7      398.04      494.94     76.26 o 
   9   4   7      399.68      369.79     71.95 o 
  10   4   7      182.03      220.27     63.50 o 
  11   4   7       68.14       90.59     49.29 o 
 -15   5   7     5495.03     5589.43    185.15 o 
 -14   5   7     3223.32     3323.29    138.20 o 
 -13   5   7     2922.20     2968.27    126.92 o 
 -12   5   7       26.36       12.56     26.74 o 
 -11   5   7     1847.85     2056.22     83.14 o 
 -10   5   7    15863.21    16038.84    279.66 o 
  -9   5   7    13802.16    13972.74    289.27 o 
  -8   5   7     3743.93     3148.12    107.62 o 
  -7   5   7      272.00      204.35     31.63 o 
  -6   5   7     4180.86     5103.05    107.81 o 
  -5   5   7    18528.39    19847.97    610.44 o 
  -4   5   7    21039.11    22157.05    473.99 o 
  -3   5   7      140.11      186.18     19.25 o 
  -2   5   7     1350.20     1469.72    148.10 o 
  -1   5   7    11645.96    11666.64    387.68 o 
   0   5   7     6116.79     6229.57    164.07 o 
   1   5   7    12583.52    12769.51    244.71 o 
   2   5   7       20.76       35.90     23.15 o 
   3   5   7      124.34      102.41     36.11 o 
   4   5   7    16555.81    15781.32    379.42 o 
   5   5   7     2306.62     2903.64    106.41 o 
   6   5   7     4716.49     4446.24    175.37 o 
   7   5   7       68.50      145.91     53.51 o 
   8   5   7     1360.53     1409.36    109.43 o 
   9   5   7     5280.95     4946.91    207.16 o 
  10   5   7     4055.59     4360.01    280.66 o 
 -15   6   7        9.60       59.75     26.17 o 
 -14   6   7      342.64      452.80     61.67 o 
 -13   6   7      826.27      861.74     77.84 o 
 -12   6   7     2172.44     2025.80     88.24 o 
 -11   6   7      604.68      676.37     56.16 o 
 -10   6   7      504.30      465.68     46.74 o 
  -9   6   7       58.23       65.62     23.42 o 
  -8   6   7     1753.80     1866.60    107.36 o 
  -7   6   7     1028.98     1013.11     51.18 o 
  -6   6   7     1264.57     1272.92     49.82 o 
  -5   6   7      355.02      391.60     30.99 o 
  -4   6   7       10.02       28.09     13.10 o 
  -3   6   7    11474.38    11353.03    645.47 o 
  -2   6   7     8252.16     8675.94    192.58 o 
  -1   6   7       38.78       52.94     25.07 o 
   0   6   7        6.34       11.34     20.21 o 
   1   6   7     2224.04     2119.52    104.72 o 
   2   6   7      982.05      853.65     73.70 o 
   3   6   7     2082.80     2235.79    115.56 o 
   4   6   7     1792.72     1660.27    124.12 o 
   5   6   7       98.29       44.41     28.15 o 
   6   6   7      816.16      766.60     86.82 o 
   7   6   7     2901.33     3082.87    316.63 o 
   8   6   7     2513.81     2507.14    185.18 o 
   9   6   7      955.49     1055.05    108.46 o 
  10   6   7        5.09       30.97     34.91 o 
 -15   7   7     4534.73     4778.22    177.32 o 
 -14   7   7     1002.83     1300.38     94.76 o 
 -13   7   7      590.43      672.72     71.58 o 
 -12   7   7     1392.15     1168.43     71.27 o 
 -11   7   7     3417.11     3100.76    150.69 o 
 -10   7   7     6303.49     6419.59    145.58 o 
  -9   7   7     7010.02     6471.72    219.83 o 
  -8   7   7     1842.34     1773.53     82.52 o 
  -7   7   7      327.81      359.15     44.55 o 
  -6   7   7     6474.19     6066.98    262.04 o 
  -5   7   7     3006.21     3277.59    113.30 o 
  -4   7   7     5818.75     5963.08    134.32 o 
  -3   7   7     3309.19     3161.93    119.65 o 
  -2   7   7      845.95      779.03     64.52 o 
  -1   7   7    11536.82    11321.96    236.13 o 
   0   7   7    11127.12    10904.95    237.85 o 
   1   7   7    11104.32    11013.48    283.99 o 
   2   7   7        9.97        0.00     21.78 o 
   3   7   7        7.14       17.66     25.03 o 
   4   7   7     9494.84     8909.12    472.73 o 
   5   7   7     2553.90     2580.97    138.92 o 
   6   7   7     4725.58     4813.05    365.70 o 
   7   7   7       13.69       37.75     35.53 o 
   8   7   7      480.96      457.96     77.25 o 
   9   7   7     2488.17     2558.54    215.82 o 
  10   7   7     4253.06     4244.45    205.01 o 
 -14   8   7      119.76      201.19     43.15 o 
 -13   8   7     1210.92     1490.72    103.01 o 
 -12   8   7     1074.06     1171.65     71.87 o 
 -11   8   7     2274.46     2342.09     95.24 o 
 -10   8   7      278.67      188.61     36.46 o 
  -9   8   7     1970.48     1780.96     78.46 o 
  -8   8   7     6129.18     6273.62    156.98 o 
  -7   8   7     7015.03     6438.27    184.44 o 
  -6   8   7     1562.39     1409.62     78.30 o 
  -5   8   7        4.43        7.15     16.02 o 
  -4   8   7     6025.37     5898.03    150.45 o 
  -3   8   7     7405.92     7032.74    153.39 o 
  -2   8   7     6005.63     6265.61    201.61 o 
  -1   8   7     1619.38     1635.35     99.03 o 
   0   8   7     1889.91     1669.69    141.22 o 
   1   8   7     6668.03     6105.86    298.42 o 
   2   8   7     6031.61     5667.80    528.24 o 
   3   8   7     5349.94     5194.58    212.94 o 
   4   8   7     3302.64     3287.86    235.14 o 
   5   8   7       30.78       54.76     35.72 o 
   6   8   7     2114.05     2165.43    135.15 o 
   7   8   7     6151.99     5733.20    597.96 o 
   8   8   7     3383.96     3480.37    178.96 o 
   9   8   7      571.62      674.52     94.98 o 
 -14   9   7     1823.36     2070.65    116.35 o 
 -13   9   7      887.49      724.62     66.18 o 
 -12   9   7      394.18      384.40     50.47 o 
 -11   9   7      740.41      669.79     70.89 o 
 -10   9   7     3504.82     3392.47    133.71 o 
  -9   9   7     2750.74     2454.27    112.19 o 
  -8   9   7       87.54        9.64     26.72 o 
  -7   9   7      277.53      309.85     49.65 o 
  -6   9   7     2858.09     2366.60    103.26 o 
  -5   9   7     7198.67     7299.49    142.43 o 
  -4   9   7     5170.95     4921.04    135.30 o 
  -3   9   7      301.25      328.77     44.88 o 
  -2   9   7      118.87      108.04     32.46 o 
  -1   9   7     7820.39     7932.16    215.09 o 
   0   9   7     3109.05     2854.29    380.14 o 
   1   9   7     1976.05     1870.70    124.57 o 
   2   9   7      561.39      564.21     74.73 o 
   3   9   7      883.96      757.88     85.10 o 
   4   9   7     4691.92     4551.04    516.02 o 
   5   9   7     4730.35     4235.79    410.33 o 
   6   9   7     1642.43     1831.57    138.11 o 
   7   9   7       11.23       43.69     30.72 o 
   8   9   7      237.73      288.56     64.30 o 
   9   9   7      447.99      592.20    105.91 o 
 -13  10   7     3973.74     3975.40    159.81 o 
 -12  10   7     3307.28     3416.28    200.14 o 
 -11  10   7     2177.88     2104.76    128.28 o 
 -10  10   7       18.39       16.93     23.98 o 
  -9  10   7     2534.05     2419.92    117.42 o 
  -8  10   7     8135.33     7017.10    395.83 o 
  -7  10   7     4533.11     4579.13    191.40 o 
  -6  10   7     1568.15     1707.02     91.99 o 
  -5  10   7       24.90       39.06     26.40 o 
  -4  10   7     4218.45     4060.88    127.93 o 
  -3  10   7     3201.33     3448.93    118.20 o 
  -2  10   7     8689.40     8669.08    189.53 o 
  -1  10   7    10766.89    10432.06    320.53 o 
   0  10   7       75.26       37.95     28.01 o 
   1  10   7     7801.56     7096.60    173.89 o 
   2  10   7    14794.30    13836.03    943.23 o 
   3  10   7     5242.27     5049.93    406.11 o 
   4  10   7      712.18      866.66     97.02 o 
   5  10   7      104.01      106.13     47.36 o 
   6  10   7     2545.60     2376.97    203.83 o 
   7  10   7     3622.31     3848.44    235.14 o 
   8  10   7     4762.34     4955.41    268.45 o 
 -12  11   7        3.45       36.98     29.30 o 
 -11  11   7      264.29      349.73     74.26 o 
 -10  11   7     2221.70     1959.18    135.68 o 
  -9  11   7      336.56      503.79     66.25 o 
  -8  11   7      623.59      501.99     65.47 o 
  -7  11   7       14.17       20.39     28.00 o 
  -6  11   7     1358.99     1418.56     88.70 o 
  -5  11   7     6640.23     6139.28    172.46 o 
  -4  11   7     6136.64     5690.90    137.02 o 
  -3  11   7      168.77      179.27     40.99 o 
  -2  11   7     2483.53     2301.13    129.77 o 
  -1  11   7      445.98      457.14     56.39 o 
   0  11   7     3539.10     3445.22    185.59 o 
   1  11   7     3308.77     3031.15    153.06 o 
   2  11   7      471.81      388.06     72.32 o 
   3  11   7     1389.85     1172.94    106.45 o 
   4  11   7      844.52      888.34     98.45 o 
   5  11   7     3624.55     2994.21    167.84 o 
   6  11   7      548.75      451.84     85.83 o 
   7  11   7      178.60      251.98     69.78 o 
 -11  12   7     1372.81     1549.82    109.00 o 
 -10  12   7       13.57        3.47     32.97 o 
  -9  12   7     1657.03     1640.38    105.48 o 
  -8  12   7     1891.29     2339.66    119.11 o 
  -7  12   7     4405.80     4453.45    159.30 o 
  -6  12   7     2517.37     2526.18    119.11 o 
  -5  12   7        7.45        0.00     23.87 o 
  -4  12   7     2395.40     2480.74    114.59 o 
  -3  12   7     4779.65     5104.62    155.85 o 
  -2  12   7     3726.46     4233.98    283.85 o 
  -1  12   7      597.76      745.96     69.94 o 
   0  12   7      184.52      145.28     48.81 o 
   1  12   7      227.66      367.85     70.89 o 
   2  12   7     4746.26     4726.51    199.57 o 
   3  12   7     2226.10     2729.93    175.86 o 
   4  12   7      959.97     1028.18    109.05 o 
   5  12   7        0.12       38.57     38.56 o 
   6  12   7     1553.01     1608.13    149.43 o 
 -10  13   7     1186.78     1124.52    100.01 o 
  -9  13   7      726.28      714.64     82.60 o 
  -8  13   7      624.11      412.12     67.21 o 
  -7  13   7      211.46      125.39     44.29 o 
  -6  13   7      719.04      645.22     72.75 o 
  -5  13   7     1819.55     1853.55    104.44 o 
  -4  13   7      326.77      328.40     68.72 o 
  -3  13   7      174.36       99.87     36.53 o 
  -2  13   7       95.85      151.22     42.70 o 
  -1  13   7      708.77      693.32     88.94 o 
   0  13   7      717.04      629.64     86.79 o 
   1  13   7     1437.06     1379.16    230.48 o 
   2  13   7      306.15      299.10     64.84 o 
   3  13   7       63.00       84.72     41.57 o 
   4  13   7     1411.25     1422.82    124.18 o 
   5  13   7      196.17      346.14     72.88 o 
  -9  14   7      842.43      891.20     91.57 o 
  -8  14   7     1485.60     2031.28    123.92 o 
  -7  14   7     3603.32     3994.22    161.34 o 
  -6  14   7     2132.85     2197.39    119.10 o 
  -5  14   7      225.66      193.37     45.98 o 
  -4  14   7      834.56     1147.06    113.67 o 
  -3  14   7     3732.43     4237.94    191.50 o 
  -2  14   7     1386.22     1883.91    128.11 o 
  -1  14   7     1218.51     1432.90    213.60 o 
   0  14   7       49.38       83.99     39.34 o 
   1  14   7      729.69      968.46    108.26 o 
   2  14   7     3119.44     3421.38    181.46 o 
   3  14   7     4322.27     4699.47    392.13 o 
   4  14   7     1264.83     1457.95    124.46 o 
  -7  15   7       23.24       27.32     31.68 o 
  -6  15   7       25.20       33.01     26.86 o 
  -5  15   7      209.66      225.87     52.10 o 
  -4  15   7      181.98      234.82     67.82 o 
  -3  15   7        4.45       34.19     67.50 o 
  -2  15   7       30.10       55.17     32.45 o 
  -1  15   7        6.23       18.65     37.75 o 
   0  15   7       12.74       68.69     34.95 o 
   1  15   7      377.73      327.51     70.74 o 
   2  15   7       15.47       60.69     42.02 o 
 -16   0   8     1405.46     1302.05    182.52 o 
 -15   0   8     4425.96     4596.70    296.20 o 
 -14   0   8     4867.89     5348.09    302.42 o 
 -13   0   8     1588.70     1699.95    166.09 o 
 -12   0   8     2701.76     2389.61    186.07 o 
 -11   0   8     3812.37     3757.19    141.06 o 
 -10   0   8    12900.65    13266.99    295.76 o 
  -9   0   8    30655.16    31497.39    441.64 o 
  -8   0   8    11485.87    12679.91    225.59 o 
  -7   0   8     4085.03     4071.81    215.60 o 
  -6   0   8    18085.99    17630.98    348.16 o 
  -5   0   8     9635.23    10319.60    248.24 o 
  -4   0   8    17984.30    19151.52    324.62 o 
  -3   0   8    16509.67    16635.79    288.21 o 
  -2   0   8       43.05       48.94     17.76 o 
  -1   0   8     4428.15     4687.29    300.20 o 
   0   0   8    37567.02    39497.06   1569.39 o 
   1   0   8    22238.82    24135.55   1178.15 o 
   2   0   8    18829.96    19306.88    552.44 o 
   3   0   8      807.53      708.37     60.70 o 
   4   0   8       32.81       65.79     31.36 o 
   5   0   8    27233.08    28508.35    541.78 o 
   6   0   8     8505.19     9374.15    321.96 o 
   7   0   8     3735.81     3745.71    154.71 o 
   8   0   8       46.11       31.09     44.85 o 
   9   0   8     2649.00     3061.95    214.94 o 
 -16   1   8      485.07      452.20     86.01 o 
 -15   1   8      221.27      184.19     58.91 o 
 -14   1   8      553.33      459.69     78.82 o 
 -13   1   8       40.67       45.26     38.42 o 
 -12   1   8      151.49      138.70     36.19 o 
 -11   1   8      818.65      740.42     61.00 o 
 -10   1   8     1028.56      956.64     51.47 o 
  -9   1   8      361.88      419.06     35.81 o 
  -8   1   8      243.52      274.85     29.39 o 
  -7   1   8     8655.32     8579.19    147.62 o 
  -6   1   8     1346.24     1451.36     71.98 o 
  -5   1   8      698.17      860.97     54.19 o 
  -4   1   8      178.71      199.83     24.12 o 
  -3   1   8       44.72       49.77     15.49 o 
  -2   1   8     2629.01     2692.95     85.84 o 
  -1   1   8      635.60      732.56     38.37 o 
   0   1   8     3775.41     4257.65    164.87 o 
   1   1   8        1.66       14.71     12.90 o 
   2   1   8      117.46       97.14     20.22 o 
   3   1   8      559.06      486.59     37.56 o 
   4   1   8     1151.81     1050.34     53.06 o 
   5   1   8      711.71      784.61     51.61 o 
   6   1   8       11.27        9.56     18.99 o 
   7   1   8      220.57      224.87     36.39 o 
   8   1   8      619.63      551.80     59.81 o 
   9   1   8       83.93      139.44     56.40 o 
  10   1   8      221.55      323.29     80.38 o 
 -16   2   8      568.76      541.23     91.99 o 
 -15   2   8     3601.61     3548.36    274.44 o 
 -14   2   8     6296.38     6500.43    235.63 o 
 -13   2   8    10604.00     9937.32    217.48 o 
 -12   2   8     2154.29     2013.63     96.15 o 
 -11   2   8     4359.08     3862.36    202.08 o 
 -10   2   8     7798.48     7385.16    489.95 o 
  -9   2   8    16969.43    18220.17    319.66 o 
  -8   2   8     4482.78     4887.86    135.78 o 
  -7   2   8     2272.21     2084.10     65.64 o 
  -6   2   8     5987.29     5568.40    108.51 o 
  -5   2   8    10914.36    11340.68    253.27 o 
  -4   2   8    29361.93    31886.90    844.90 o 
  -3   2   8     6308.58     6340.07    109.51 o 
  -2   2   8     1071.80     1057.45     42.15 o 
  -1   2   8     1927.43     1932.09     67.91 o 
   0   2   8    13492.82    13997.43    161.67 o 
   1   2   8     9760.12    10860.69    284.01 o 
   2   2   8     9878.17    10636.70    193.83 o 
   3   2   8       74.64       90.62     22.95 o 
   4   2   8     3301.51     3569.82     92.78 o 
   5   2   8     8307.12     8825.50    232.55 o 
   6   2   8     7694.75     8842.26    188.28 o 
   7   2   8     7293.51     7002.39    218.39 o 
   8   2   8       48.55       48.27     37.72 o 
   9   2   8     1646.59     1735.92    166.53 o 
  10   2   8     4649.72     5039.90    293.98 o 
 -16   3   8      906.94      859.52    109.67 o 
 -15   3   8      305.61      301.75     72.37 o 
 -14   3   8      184.31      166.84     40.56 o 
 -13   3   8       16.23       12.83     27.96 o 
 -12   3   8      359.08      395.68     53.85 o 
 -11   3   8     8005.14     6842.33    167.90 o 
 -10   3   8     3819.96     3383.39    113.67 o 
  -9   3   8      107.82      147.21     32.44 o 
  -8   3   8     2573.24     2637.50     73.26 o 
  -7   3   8     5297.44     5115.06    200.31 o 
  -6   3   8      367.49      395.77     30.39 o 
  -5   3   8     3140.06     2746.71     73.83 o 
  -4   3   8      938.91      843.06     41.17 o 
  -3   3   8      133.57      165.93     19.50 o 
  -2   3   8     2023.60     1851.73     48.37 o 
  -1   3   8     3402.91     3630.70    185.87 o 
   0   3   8     1155.27     1326.79     74.83 o 
   1   3   8     1710.83     1764.34     60.56 o 
   2   3   8     1071.96     1079.79     47.90 o 
   3   3   8      916.88      920.99     79.77 o 
   4   3   8     5118.59     4858.83    132.00 o 
   5   3   8      127.50      142.82     38.79 o 
   6   3   8     5139.94     4789.42    187.05 o 
   7   3   8      199.57      203.45     53.69 o 
   8   3   8      642.56      744.05     89.77 o 
   9   3   8       13.76       36.86     38.64 o 
  10   3   8       39.19      131.89     47.52 o 
 -16   4   8       10.71       55.50     34.36 o 
 -15   4   8     1745.75     2191.39    143.80 o 
 -14   4   8     9535.94     8999.47    224.08 o 
 -13   4   8     7563.31     6981.10    189.40 o 
 -12   4   8     1619.67     1333.29     83.86 o 
 -11   4   8       96.05       51.49     28.89 o 
 -10   4   8    10903.29    10001.44    569.35 o 
  -9   4   8    11370.74    11586.91    201.94 o 
  -8   4   8     8409.59     7700.05    301.85 o 
  -7   4   8      584.99      706.84     38.97 o 
  -6   4   8     3193.31     3548.44     78.65 o 
  -5   4   8    25167.73    25910.05    655.97 o 
  -4   4   8     5576.58     6245.00    113.91 o 
  -3   4   8    11696.40    12217.45    168.45 o 
  -2   4   8      836.46      805.82     59.62 o 
  -1   4   8     1231.35     1348.61     76.61 o 
   0   4   8     8636.88     8358.99    191.83 o 
   1   4   8     9020.49     9564.24    332.84 o 
   2   4   8     4577.26     4685.74    185.18 o 
   3   4   8      136.91       52.11     24.12 o 
   4   4   8     2943.70     3094.99    108.75 o 
   5   4   8     9590.39     9845.62    197.87 o 
   6   4   8    13619.51    13378.98    649.92 o 
   7   4   8      620.79      860.70     92.43 o 
   8   4   8       57.36       81.75     41.05 o 
   9   4   8     2316.19     2159.40    137.17 o 
  10   4   8     2830.27     3432.32    247.35 o 
 -15   5   8       56.07      147.65     37.02 o 
 -14   5   8       67.80      110.36     33.62 o 
 -13   5   8      230.34      305.23     52.81 o 
 -12   5   8      175.75      266.29     48.82 o 
 -11   5   8     2030.80     1931.80     95.66 o 
 -10   5   8     1061.31     1053.67     69.72 o 
  -9   5   8      289.76      274.58     41.76 o 
  -8   5   8     2073.97     2030.99     83.73 o 
  -7   5   8       58.83      111.23     21.73 o 
  -6   5   8     1526.28     1601.73     66.38 o 
  -5   5   8       20.89       48.60     15.81 o 
  -4   5   8      112.37      139.73     33.97 o 
  -3   5   8       17.85       54.88     24.75 o 
  -2   5   8     3234.09     3129.97    118.79 o 
  -1   5   8     1820.98     2151.18     99.84 o 
   0   5   8      841.50      893.45     68.38 o 
   1   5   8       40.72       62.41     29.47 o 
   2   5   8       13.73       10.87     24.49 o 
   3   5   8     2504.91     2382.45    119.48 o 
   4   5   8     3884.72     3808.92    149.27 o 
   5   5   8      368.29      355.43     49.84 o 
   6   5   8     1169.45      980.66     92.29 o 
   7   5   8     3413.57     3265.31    254.46 o 
   8   5   8      381.43      561.88     82.73 o 
   9   5   8      630.34      708.45     92.43 o 
  10   5   8     1146.18     1264.30    144.33 o 
 -15   6   8     3207.50     3646.30    151.78 o 
 -14   6   8     5768.98     5987.04    187.53 o 
 -13   6   8      825.67     1031.10     83.63 o 
 -12   6   8      108.42      110.86     31.87 o 
 -11   6   8     3144.30     2758.55     98.18 o 
 -10   6   8     2188.27     2375.99     87.86 o 
  -9   6   8    13727.88    13788.11    261.63 o 
  -8   6   8     7237.07     7007.38    155.81 o 
  -7   6   8      263.65      283.85     43.21 o 
  -6   6   8      230.77      389.00     55.89 o 
  -5   6   8     9927.54    10205.47    290.78 o 
  -4   6   8     9027.65     9778.78    294.46 o 
  -3   6   8     2369.87     2268.97    102.82 o 
  -2   6   8      754.64      844.11     66.07 o 
  -1   6   8     2335.33     2445.60    110.83 o 
   0   6   8    14824.75    15091.30    280.73 o 
   1   6   8    10167.37    10503.66    240.19 o 
   2   6   8     6189.88     5949.26    186.50 o 
   3   6   8     1086.40     1130.80     88.97 o 
   4   6   8      946.76      933.66     88.91 o 
   5   6   8     9201.59     8975.29    197.71 o 
   6   6   8     7033.84     6959.71    649.25 o 
   7   6   8     4471.83     4341.69    312.86 o 
   8   6   8        6.56       47.25     29.98 o 
   9   6   8     1506.49     1445.51    119.42 o 
 -15   7   8      575.82      806.91     83.49 o 
 -14   7   8       66.73      111.58     35.11 o 
 -13   7   8      862.44     1036.04     85.26 o 
 -12   7   8     2078.86     2099.57     91.41 o 
 -11   7   8     1559.34     1853.99     83.92 o 
 -10   7   8      504.97      518.71     49.60 o 
  -9   7   8      124.59      131.53     30.31 o 
  -8   7   8      996.24     1142.84     90.02 o 
  -7   7   8     2163.53     2105.75    126.56 o 
  -6   7   8     4703.71     4726.93    154.31 o 
  -5   7   8     1243.07     1422.20     83.47 o 
  -4   7   8        0.88        3.15     17.83 o 
  -3   7   8     1028.55     1022.94     99.92 o 
  -2   7   8     7403.39     6703.70    455.85 o 
  -1   7   8     2252.07     2129.93    272.67 o 
   0   7   8       27.90       66.59     31.05 o 
   1   7   8       14.96        8.88     23.55 o 
   2   7   8      805.15      870.56     83.36 o 
   3   7   8     3813.67     3964.51    164.17 o 
   4   7   8     1112.30     1102.35     95.34 o 
   5   7   8      781.08      723.94     87.72 o 
   6   7   8       11.79        0.00     26.09 o 
   7   7   8      877.24     1072.70    101.71 o 
   8   7   8     2436.80     2566.95    155.57 o 
   9   7   8      499.40      716.70    119.90 o 
 -14   8   8     5287.16     5536.94    186.55 o 
 -13   8   8      899.56     1045.80     86.79 o 
 -12   8   8       48.97       95.09     29.26 o 
 -11   8   8      740.47      670.13     69.53 o 
 -10   8   8     3904.91     3613.57    135.31 o 
  -9   8   8     6153.96     5505.94    165.23 o 
  -8   8   8     3490.85     3763.87    131.83 o 
  -7   8   8       89.03       40.22     34.96 o 
  -6   8   8     2416.33     1765.93    107.33 o 
  -5   8   8     1350.14     1842.35     82.84 o 
  -4   8   8     8245.01     7840.05    169.10 o 
  -3   8   8    10027.35     9425.02    390.59 o 
  -2   8   8      119.87      195.29     45.79 o 
  -1   8   8     3481.12     3284.98    209.83 o 
   0   8   8     8637.20     7894.05    218.66 o 
   1   8   8     7722.48     7471.88    218.03 o 
   2   8   8      763.55      957.16     90.42 o 
   3   8   8        0.38       14.96     28.41 o 
   4   8   8       34.34        6.29     31.99 o 
   5   8   8     3386.68     3497.77    341.06 o 
   6   8   8     4567.33     4423.98    487.16 o 
   7   8   8     3359.78     2776.42    328.84 o 
   8   8   8       26.98       55.62     34.79 o 
 -14   9   8      114.34      138.55     57.29 o 
 -13   9   8      755.47      910.66    102.61 o 
 -12   9   8     3561.34     3472.62    142.92 o 
 -11   9   8     4169.16     3965.28    190.49 o 
 -10   9   8     2105.09     1919.13    102.89 o 
  -9   9   8       13.53       24.85     28.49 o 
  -8   9   8     3847.86     3277.58    127.53 o 
  -7   9   8     6283.05     5918.32    167.58 o 
  -6   9   8     5820.61     5840.66    275.11 o 
  -5   9   8     1555.17     1629.75     99.13 o 
  -4   9   8       54.16       81.12     30.52 o 
  -3   9   8     3744.17     3589.59    244.81 o 
  -2   9   8     4563.55     4907.45    140.25 o 
  -1   9   8    13358.61    13051.75    429.71 o 
   0   9   8     1550.20     1509.92    118.35 o 
   1   9   8      628.69      569.47     74.54 o 
   2   9   8     5070.92     5001.22    189.79 o 
   3   9   8     4148.16     4272.54    181.02 o 
   4   9   8     3774.54     3658.19    286.43 o 
   5   9   8     1106.08     1020.61    131.45 o 
   6   9   8      182.16      236.48     59.15 o 
   7   9   8     1808.58     1915.37    165.64 o 
   8   9   8     2398.81     2451.79    270.22 o 
 -13  10   8     2796.47     2676.89    131.59 o 
 -12  10   8       12.37       46.35     28.96 o 
 -11  10   8      363.35      427.59     61.41 o 
 -10  10   8     1045.37     1047.70     86.44 o 
  -9  10   8      777.42      940.67     82.73 o 
  -8  10   8     2354.00     2265.17    111.05 o 
  -7  10   8       45.04       26.25     29.71 o 
  -6  10   8     1480.20     1403.70    105.97 o 
  -5  10   8     5378.07     5176.63    190.45 o 
  -4  10   8     6751.23     6143.53    181.83 o 
  -3  10   8     1039.82     1076.94     72.61 o 
  -2  10   8       16.31       21.22     26.08 o 
  -1  10   8      182.09      214.67     43.39 o 
   0  10   8     3359.16     3320.71    130.49 o 
   1  10   8     2124.75     2256.36    170.31 o 
   2  10   8     1294.60     1368.30    183.63 o 
   3  10   8      109.05       82.22     39.70 o 
   4  10   8      993.04     1007.74    110.58 o 
   5  10   8     2705.82     2559.39    166.53 o 
   6  10   8      891.60     1064.74    113.18 o 
   7  10   8      863.11      873.95    106.63 o 
 -12  11   8     5164.42     4820.88    219.28 o 
 -11  11   8     2932.75     2678.20    160.13 o 
 -10  11   8     1104.06     1239.17     97.49 o 
  -9  11   8        6.27       11.84     31.36 o 
  -8  11   8     1475.91     1453.55     95.76 o 
  -7  11   8     6198.58     5920.80    249.36 o 
  -6  11   8     7329.08     7344.24    238.02 o 
  -5  11   8     1232.38     1202.96    101.73 o 
  -4  11   8      253.65      233.11     45.60 o 
  -3  11   8    10313.96    10289.64    267.59 o 
  -2  11   8     5685.48     5952.44    363.30 o 
  -1  11   8     3626.85     3882.10    159.92 o 
   0  11   8     1090.94     1138.83    105.87 o 
   1  11   8      166.40      103.61     46.60 o 
   2  11   8     3478.27     3264.78    165.50 o 
   3  11   8     7434.33     6740.04    322.18 o 
   4  11   8     4090.51     4349.53    323.29 o 
   5  11   8       17.05       63.09     44.75 o 
   6  11   8      176.12      178.67     51.53 o 
 -11  12   8      835.22      675.40     83.60 o 
 -10  12   8      117.77      220.18     54.40 o 
  -9  12   8      981.65     1030.09     91.61 o 
  -8  12   8      792.17      636.80     74.95 o 
  -7  12   8      505.44      497.18     66.87 o 
  -6  12   8     1220.83     1230.17    107.37 o 
  -5  12   8     1297.54     1215.68    108.61 o 
  -4  12   8     1148.41     1210.73    105.80 o 
  -3  12   8      767.41      731.49     70.28 o 
  -2  12   8       23.32       73.53     33.26 o 
  -1  12   8     1716.06     1556.18     92.51 o 
   0  12   8     1523.02     1415.68    111.54 o 
   1  12   8     1621.98     1588.09    119.81 o 
   2  12   8     1554.64     1196.68    109.11 o 
   3  12   8      454.69      271.04     63.27 o 
   4  12   8       43.23       66.28     37.86 o 
   5  12   8      529.38      630.31     98.89 o 
 -10  13   8      862.41      872.82     91.60 o 
  -9  13   8        0.77       16.92     36.47 o 
  -8  13   8      922.08     1168.94     98.02 o 
  -7  13   8     2902.16     3217.78    143.29 o 
  -6  13   8     4184.87     4674.95    205.19 o 
  -5  13   8     1867.08     1750.88    127.43 o 
  -4  13   8       61.18      136.08     53.86 o 
  -3  13   8     1983.16     2201.35    111.05 o 
  -2  13   8     4330.78     5081.54    165.97 o 
  -1  13   8     2566.34     2928.43    331.73 o 
   0  13   8     1084.69     1093.62    109.34 o 
   1  13   8      213.52      246.88     58.25 o 
   2  13   8     1767.51     2077.85    141.23 o 
   3  13   8     3656.66     4132.92    297.54 o 
   4  13   8     1264.84     1573.52    149.66 o 
  -8  14   8       18.54       29.41     36.63 o 
  -7  14   8       12.56        8.98     28.58 o 
  -6  14   8      274.25      281.26     72.88 o 
  -5  14   8      231.42      261.97     71.49 o 
  -4  14   8        5.86       49.93     49.82 o 
  -3  14   8        3.31        0.00     39.83 o 
  -2  14   8        1.98        6.86     53.29 o 
  -1  14   8      241.88      237.34     61.66 o 
   0  14   8      568.88      588.19     91.32 o 
   1  14   8      585.88      555.34    136.78 o 
   2  14   8      814.74      802.25    103.59 o 
   3  14   8       24.77       46.03     27.01 o 
  -6  15   8     3963.72     4423.37    215.22 o 
  -5  15   8     1666.56     1957.22    147.40 o 
  -4  15   8      391.27      402.73     85.87 o 
  -3  15   8     1449.70     1932.65    207.39 o 
  -2  15   8     3118.63     4106.44    292.65 o 
  -1  15   8     3951.00     4635.26    211.32 o 
   0  15   8     1110.90     1291.52    116.84 o 
 -16   1   9       39.17       28.90     44.43 o 
 -15   1   9     2041.89     1920.32    138.71 o 
 -14   1   9     7329.87     7083.05    244.22 o 
 -13   1   9    10646.89    10566.46    285.42 o 
 -12   1   9     4456.80     4409.15    136.95 o 
 -11   1   9        4.62       10.62     24.28 o 
 -10   1   9     9710.94     9704.12    253.31 o 
  -9   1   9    14369.79    15369.68    381.96 o 
  -8   1   9    16645.83    17511.52    245.05 o 
  -7   1   9    11224.72    11377.78    211.97 o 
  -6   1   9     8321.00     8458.01    171.63 o 
  -5   1   9     5386.72     5594.87    110.02 o 
  -4   1   9    29910.60    29785.07    360.18 o 
  -3   1   9    27008.70    27819.97    242.38 o 
  -2   1   9    13000.86    13207.57    161.22 o 
  -1   1   9     1787.59     1850.03     55.79 o 
   0   1   9     2618.46     2957.45     72.29 o 
   1   1   9    32196.62    33755.54    917.69 o 
   2   1   9    19731.13    21261.78    590.28 o 
   3   1   9    15474.12    14950.84    592.91 o 
   4   1   9        0.95       22.54     19.50 o 
   5   1   9     4436.64     4733.24    116.68 o 
   6   1   9     7142.88     7830.01    182.69 o 
   7   1   9     6102.93     6402.05    172.09 o 
   8   1   9     2890.06     2855.45    208.27 o 
   9   1   9      112.00       63.50     43.08 o 
 -16   2   9      561.91      537.75     93.42 o 
 -15   2   9        6.34       18.06     37.75 o 
 -14   2   9      532.60      496.84     80.61 o 
 -13   2   9      200.33      155.54     39.24 o 
 -12   2   9      169.24      122.59     36.16 o 
 -11   2   9     1708.26     1620.24     83.74 o 
 -10   2   9     3034.42     2671.11    137.53 o 
  -9   2   9     1329.00     1258.57     55.96 o 
  -8   2   9        8.31       13.14     12.25 o 
  -7   2   9      241.23      211.11     26.00 o 
  -6   2   9      343.38      443.82     57.72 o 
  -5   2   9      297.08      319.54     31.20 o 
  -4   2   9      929.07      927.46     44.03 o 
  -3   2   9      117.89      144.43     21.43 o 
  -2   2   9      139.91      170.89     21.90 o 
  -1   2   9     1239.41     1108.58     47.11 o 
   0   2   9       27.38       39.87     15.39 o 
   1   2   9      343.90      325.27     37.82 o 
   2   2   9      124.50      159.39     27.95 o 
   3   2   9       94.36       96.60     28.94 o 
   4   2   9      736.36      633.64     56.76 o 
   5   2   9      707.30      761.37     64.63 o 
   6   2   9      104.48      120.35     46.79 o 
   7   2   9      121.70      124.54     46.61 o 
   8   2   9     1003.82     1055.82    102.54 o 
   9   2   9       22.07       89.70     46.63 o 
 -16   3   9        0.60       46.28     43.40 o 
 -15   3   9     1566.49     1584.30    127.96 o 
 -14   3   9     6619.20     6485.18    186.27 o 
 -13   3   9     7800.52     7212.70    189.79 o 
 -12   3   9     6913.68     6657.15    174.16 o 
 -11   3   9     1729.75     1503.69     82.20 o 
 -10   3   9     5489.23     5528.98    144.87 o 
  -9   3   9    12140.44    12559.90    208.34 o 
  -8   3   9    11190.55    12078.34    157.02 o 
  -7   3   9     2947.78     3148.03     78.21 o 
  -6   3   9      784.46      646.23     42.41 o 
  -5   3   9     5522.45     5857.16    118.14 o 
  -4   3   9    37436.99    38569.17   1171.93 o 
  -3   3   9    24421.46    24869.03    338.18 o 
  -2   3   9     8687.20     8909.76    190.60 o 
  -1   3   9     2851.42     2921.53    183.18 o 
   0   3   9     1348.33     1505.93     87.26 o 
   1   3   9     9795.83     9391.67    563.32 o 
   2   3   9    13793.63    14267.64    371.48 o 
   3   3   9     3603.37     3434.41    154.00 o 
   4   3   9     1489.94     1288.75     74.24 o 
   5   3   9     5461.94     5476.76    151.94 o 
   6   3   9    12181.99    12105.13    277.35 o 
   7   3   9     4713.72     4781.78    192.00 o 
   8   3   9     1649.34     1817.40    124.95 o 
   9   3   9      335.79      340.17     83.49 o 
 -16   4   9      490.99      752.43    104.41 o 
 -15   4   9      465.66      480.16     84.30 o 
 -14   4   9     1161.17      957.20     82.71 o 
 -13   4   9      317.01      336.23     55.33 o 
 -12   4   9      845.68      876.59     73.64 o 
 -11   4   9      268.87      316.33     49.15 o 
 -10   4   9       27.96       73.33     28.99 o 
  -9   4   9      770.45      562.93     52.85 o 
  -8   4   9      114.75       64.90     24.28 o 
  -7   4   9     1017.13     1186.12     50.33 o 
  -6   4   9      441.86      465.00     37.24 o 
  -5   4   9     1127.25     1269.10     57.97 o 
  -4   4   9      929.72      978.83    126.56 o 
  -3   4   9     1040.92     1258.95     74.42 o 
  -2   4   9     1615.83     1532.10     83.84 o 
  -1   4   9     1606.41     1640.34     88.01 o 
   0   4   9      544.71      518.46     58.03 o 
   1   4   9       13.09        0.00     21.01 o 
   2   4   9        9.14        0.27     18.97 o 
   3   4   9     3148.28     2840.51    170.02 o 
   4   4   9     1431.24     1478.20     81.05 o 
   5   4   9     1512.66     1282.67     78.59 o 
   6   4   9      545.76      347.21     67.20 o 
   7   4   9      513.64      591.82     82.72 o 
   8   4   9      526.54      712.60     90.96 o 
   9   4   9      549.91      651.77     89.52 o 
 -15   5   9      893.02     1144.83     88.22 o 
 -14   5   9     3360.78     3378.43    140.95 o 
 -13   5   9     5974.12     6314.87    183.99 o 
 -12   5   9     2843.76     2745.69    118.64 o 
 -11   5   9       28.30       18.39     25.62 o 
 -10   5   9     1379.61     1534.28     82.58 o 
  -9   5   9     7143.21     7252.81    164.22 o 
  -8   5   9    11784.83    11775.20    282.11 o 
  -7   5   9     2173.91     2661.65     93.33 o 
  -6   5   9      112.41      194.40     32.10 o 
  -5   5   9     6549.43     5742.88    419.21 o 
  -4   5   9     6729.80     7396.08    591.96 o 
  -3   5   9    15572.87    14967.97    263.09 o 
  -2   5   9      383.71      436.55     54.01 o 
  -1   5   9       62.44       59.19     25.26 o 
   0   5   9    11326.53    10642.44    371.03 o 
   1   5   9     9489.27     9484.73    520.47 o 
   2   5   9     7592.47     7492.78    210.33 o 
   3   5   9     2503.25     2475.71    101.66 o 
   4   5   9      936.74      801.96     76.92 o 
   5   5   9     7621.99     7076.15    179.41 o 
   6   5   9     9639.18     9000.20    265.16 o 
   7   5   9     1997.63     2521.48    146.52 o 
   8   5   9      506.01      590.21     85.10 o 
   9   5   9      569.14      432.39     97.25 o 
 -15   6   9     1240.06     1372.67     92.88 o 
 -14   6   9      145.86      134.42     35.33 o 
 -13   6   9       68.86      114.90     35.67 o 
 -12   6   9     1802.89     1612.87     93.68 o 
 -11   6   9     2835.53     2872.63    118.53 o 
 -10   6   9     4337.90     3787.78    127.47 o 
  -9   6   9      159.95       82.77     30.59 o 
  -8   6   9     1047.68     1078.51     88.08 o 
  -7   6   9     1858.55     1639.62    112.13 o 
  -6   6   9     3231.01     3160.72    120.22 o 
  -5   6   9     3719.18     3655.37    192.10 o 
  -4   6   9      247.59      285.29     46.88 o 
  -3   6   9       92.95       98.14     32.34 o 
  -2   6   9     4611.46     4820.50    162.53 o 
  -1   6   9     2222.30     1999.97    104.52 o 
   0   6   9     3154.50     2998.91    130.47 o 
   1   6   9       15.88        0.00     24.15 o 
   2   6   9      204.67      137.82     43.31 o 
   3   6   9     2105.96     2224.89    125.43 o 
   4   6   9     1851.80     1838.22    111.85 o 
   5   6   9     2675.26     2778.75    148.05 o 
   6   6   9      268.76      212.96     54.84 o 
   7   6   9     1006.76     1025.22    117.24 o 
   8   6   9      353.85      596.55     88.70 o 
   9   6   9      831.46     1055.38    115.09 o 
 -15   7   9     1616.16     1451.72    100.46 o 
 -14   7   9     2274.15     2634.40    126.38 o 
 -13   7   9     2729.13     2692.60    124.38 o 
 -12   7   9      191.32      295.46     50.97 o 
 -11   7   9      617.80      464.17     76.57 o 
 -10   7   9     1676.75     1685.10    115.06 o 
  -9   7   9     4851.30     4827.81    321.07 o 
  -8   7   9    11339.38    11202.88    385.91 o 
  -7   7   9     4182.08     3949.52    158.83 o 
  -6   7   9        3.98        5.61     19.45 o 
  -5   7   9     4787.49     4868.86    178.69 o 
  -4   7   9     1089.13     1200.64     67.80 o 
  -3   7   9    14610.08    14749.26    280.96 o 
  -2   7   9      325.69      280.73     52.40 o 
  -1   7   9      304.41      259.36     51.79 o 
   0   7   9     4923.22     4839.34    171.76 o 
   1   7   9     5712.06     5406.33    244.69 o 
   2   7   9     7622.63     8005.82    232.53 o 
   3   7   9     2016.20     1897.68    119.32 o 
   4   7   9        3.84        0.00     29.63 o 
   5   7   9       21.87      127.97     45.24 o 
   6   7   9     7753.89     7481.46    288.88 o 
   7   7   9     4953.37     4593.73    604.84 o 
   8   7   9     1919.23     1746.59    131.85 o 
 -14   8   9       75.98      154.71     45.65 o 
 -13   8   9      521.71      602.96     85.34 o 
 -12   8   9     2820.29     2878.38    157.77 o 
 -11   8   9     6808.80     6551.67    233.14 o 
 -10   8   9     4516.57     4077.48    180.34 o 
  -9   8   9     1121.96     1205.69    142.55 o 
  -8   8   9      262.74      324.88     63.56 o 
  -7   8   9     1852.28     1949.92    129.01 o 
  -6   8   9    10912.95    10609.80    262.80 o 
  -5   8   9     7152.99     6945.32    161.75 o 
  -4   8   9     6064.05     5506.06    154.11 o 
  -3   8   9      423.11      386.45     47.88 o 
  -2   8   9     5385.29     5307.45    177.76 o 
  -1   8   9    10424.05    10108.65    250.45 o 
   0   8   9     6110.19     5811.57    347.72 o 
   1   8   9     1715.77     1711.73    110.38 o 
   2   8   9     1042.05      906.43     91.52 o 
   3   8   9      583.75      862.16     92.15 o 
   4   8   9     5964.97     5649.46    250.46 o 
   5   8   9     2803.02     2800.38    195.84 o 
   6   8   9      566.70      570.16     85.73 o 
   7   8   9      183.89      211.38     56.52 o 
   8   8   9      549.07      660.48    131.67 o 
 -13   9   9     2169.15     2136.11    141.07 o 
 -12   9   9     1538.96     1680.23    100.64 o 
 -11   9   9        0.71       48.76     29.20 o 
 -10   9   9      486.50      422.32    107.91 o 
  -9   9   9     1538.61     1753.28    122.41 o 
  -8   9   9     4079.50     3973.02    176.92 o 
  -7   9   9     1051.80     1000.76     96.96 o 
  -6   9   9      113.05      148.28     48.16 o 
  -5   9   9       18.75       70.88     30.10 o 
  -4   9   9     7154.81     7029.43    170.23 o 
  -3   9   9     7247.30     7184.51    215.45 o 
  -2   9   9     8221.97     7766.24    181.18 o 
  -1   9   9      963.81      723.63     85.26 o 
   0   9   9     2699.11     2554.86    135.69 o 
   1   9   9     5327.51     5193.85    363.26 o 
   2   9   9     6060.74     5780.34    347.27 o 
   3   9   9     1209.61     1060.28    101.03 o 
   4   9   9      204.29      197.44     54.96 o 
   5   9   9     2484.40     2404.84    264.90 o 
   6   9   9     1352.70     1625.72    125.70 o 
   7   9   9     2795.86     2664.14    164.05 o 
 -13  10   9      215.88      288.58     52.41 o 
 -12  10   9     3227.66     3203.50    141.45 o 
 -11  10   9     6033.41     5331.41    353.33 o 
 -10  10   9     3346.22     3340.70    140.19 o 
  -9  10   9     1455.82     1186.14    112.16 o 
  -8  10   9       35.23       70.61     44.90 o 
  -7  10   9     7423.78     7200.30    237.36 o 
  -6  10   9    10720.31    10213.06    276.33 o 
  -5  10   9    10052.80     9448.96    359.71 o 
  -4  10   9       73.32       48.16     28.57 o 
  -3  10   9     1306.06     1290.94     80.26 o 
  -2  10   9     5089.58     4935.65    150.99 o 
  -1  10   9     4157.63     4248.57    171.46 o 
   0  10   9     3586.64     3647.90    188.07 o 
   1  10   9     1002.21      960.72     97.78 o 
   2  10   9      418.73      485.85     76.09 o 
   3  10   9     2994.08     2903.57    209.83 o 
   4  10   9     3744.21     4101.73    446.75 o 
   5  10   9     1951.31     1967.97    209.39 o 
   6  10   9      408.51      366.51     73.28 o 
 -12  11   9      249.35      235.32     51.60 o 
 -11  11   9        1.00       17.68     27.34 o 
 -10  11   9      874.94      782.99     83.06 o 
  -9  11   9     2045.55     1837.46    133.29 o 
  -8  11   9     1860.25     1810.84    130.32 o 
  -7  11   9      742.93      788.77     95.24 o 
  -6  11   9       76.96       69.38     44.89 o 
  -5  11   9     3725.48     3399.56    254.46 o 
  -4  11   9     3751.51     3699.46    134.10 o 
  -3  11   9      786.63      928.76     76.47 o 
  -2  11   9     1563.20     1430.63     88.54 o 
  -1  11   9      636.73      587.34     65.06 o 
   0  11   9      598.78      655.15     69.63 o 
   1  11   9     2589.45     2391.86    143.60 o 
   2  11   9      851.72      848.46     98.07 o 
   3  11   9      539.39      665.37     88.22 o 
   4  11   9      416.40      414.76     93.48 o 
   5  11   9      908.71      916.78    145.44 o 
 -11  12   9     3397.25     3465.24    201.06 o 
 -10  12   9     2077.64     2259.55    125.54 o 
  -9  12   9      217.65      302.43     73.64 o 
  -8  12   9       89.82      107.88     52.48 o 
  -7  12   9     2074.28     2329.08    148.51 o 
  -6  12   9     3925.07     3962.12    186.83 o 
  -5  12   9     5672.07     5649.92    218.71 o 
  -4  12   9       40.87      102.15     35.75 o 
  -3  12   9      261.65      378.04     56.48 o 
  -2  12   9     2988.13     3254.28    132.49 o 
  -1  12   9     3485.58     3835.98    144.06 o 
   0  12   9     4263.62     4275.17    290.65 o 
   1  12   9      525.74      509.10     82.21 o 
   2  12   9      363.48      395.52     75.79 o 
   3  12   9     4145.72     4168.82    341.50 o 
   4  12   9     4639.30     4811.32    221.88 o 
 -10  13   9      193.64      220.43     53.51 o 
  -9  13   9      889.96      929.61    115.70 o 
  -8  13   9      970.18      763.58    104.70 o 
  -7  13   9       41.58      169.16     62.30 o 
  -6  13   9        9.74        2.45     41.89 o 
  -5  13   9      445.85      390.17     79.86 o 
  -4  13   9      193.88      268.76     68.10 o 
  -3  13   9      592.38      648.15     96.56 o 
  -2  13   9        4.12       11.08     27.42 o 
  -1  13   9       10.87       39.84     35.82 o 
   0  13   9      997.71      807.80     99.33 o 
   1  13   9     1810.15     1570.01    124.49 o 
   2  13   9      165.17      257.97     64.89 o 
   3  13   9      230.21      345.55     74.89 o 
  -8  14   9      184.40      195.84     65.31 o 
  -7  14   9     2339.63     2530.94    166.25 o 
  -6  14   9     3501.86     3960.21    200.65 o 
  -5  14   9     2539.86     2980.56    172.32 o 
  -4  14   9      423.09      524.77     89.02 o 
  -3  14   9      455.50      530.46     89.99 o 
  -2  14   9     3629.45     4053.65    193.23 o 
  -1  14   9     4029.25     4652.41    299.53 o 
   0  14   9     1450.82     1913.45    137.44 o 
   1  14   9       57.37      136.32     49.90 o 
  -5  15   9        5.98       19.81     48.82 o 
  -4  15   9       59.56       24.83     47.89 o 
  -3  15   9       25.48       55.95     64.84 o 
  -2  15   9      139.10      164.52     58.62 o 
 -16   0  10     1847.90     1642.66    191.84 o 
 -15   0  10      146.92       63.95     64.84 o 
 -14   0  10     5537.33     5240.18    298.87 o 
 -13   0  10    23200.20    22189.05    587.08 o 
 -12   0  10     1642.65     1867.81    167.42 o 
 -11   0  10       39.58       85.90     36.78 o 
 -10   0  10     1004.98      908.54    145.44 o 
  -9   0  10     3476.27     3743.97    199.62 o 
  -8   0  10     5920.77     6326.85    239.80 o 
  -7   0  10    17527.81    17879.67    384.58 o 
  -6   0  10     8979.78     9363.49    261.12 o 
  -5   0  10     5595.85     4946.20    179.41 o 
  -4   0  10     9917.15     8867.45    232.70 o 
  -3   0  10    15566.24    15895.34    750.06 o 
  -2   0  10    27040.30    26791.70    426.32 o 
  -1   0  10      375.77      402.15     45.21 o 
   0   0  10       45.93       95.68     27.16 o 
   1   0  10     8913.65     9318.26    773.81 o 
   2   0  10    21553.86    23192.11    889.05 o 
   3   0  10     6090.98     6526.02    183.36 o 
   4   0  10       11.84       65.55     34.55 o 
   5   0  10     3464.35     2773.38    129.68 o 
   6   0  10     3314.61     3651.69    232.26 o 
   7   0  10     8386.34     8279.48    354.82 o 
 -16   1  10        4.65       14.59     46.22 o 
 -15   1  10      821.96      743.55     98.43 o 
 -14   1  10     1159.81     1042.73    106.45 o 
 -13   1  10     2028.13     1716.92    119.78 o 
 -12   1  10      403.36      308.49     47.07 o 
 -11   1  10      391.37      401.75     50.53 o 
 -10   1  10      685.28      716.00     48.69 o 
  -9   1  10     1132.22     1039.35     53.35 o 
  -8   1  10      379.24      350.29     40.73 o 
  -7   1  10        0.23        0.00     19.96 o 
  -6   1  10     2789.53     3178.72     89.64 o 
  -5   1  10      560.70      656.24     58.84 o 
  -4   1  10      895.24      853.49     45.70 o 
  -3   1  10      859.18      900.80     45.78 o 
  -2   1  10      159.55      170.73     22.90 o 
  -1   1  10     2378.64     2393.80     66.75 o 
   0   1  10     1395.94     1271.63     72.88 o 
   1   1  10       22.60       21.41     16.73 o 
   2   1  10      988.37      888.86     49.26 o 
   3   1  10       51.05       62.40     28.26 o 
   4   1  10     2826.72     2398.39     99.64 o 
   5   1  10       83.72       76.03     31.20 o 
   6   1  10      751.46      716.41     67.08 o 
   7   1  10      819.19      721.63     84.47 o 
 -16   2  10     1117.50     1355.19    131.88 o 
 -15   2  10        0.80       21.53     42.67 o 
 -14   2  10     1815.96     1905.61    131.88 o 
 -13   2  10    10804.43    10777.82    228.25 o 
 -12   2  10    14927.69    14255.38    438.08 o 
 -11   2  10     4620.85     4439.23    136.26 o 
 -10   2  10     1722.48     1492.95     78.44 o 
  -9   2  10     9090.82     9358.45    229.79 o 
  -8   2  10    19662.75    20165.39    211.63 o 
  -7   2  10    16773.65    17682.33    339.51 o 
  -6   2  10     2923.48     3021.81     87.05 o 
  -5   2  10     2562.99     2665.30     79.06 o 
  -4   2  10    17589.93    17124.02    194.58 o 
  -3   2  10    22979.49    23557.11    227.05 o 
  -2   2  10    11459.28    11540.56    154.29 o 
  -1   2  10     3776.00     3594.74    125.11 o 
   0   2  10      240.57      239.78     36.80 o 
   1   2  10     9327.51     9192.83    261.96 o 
   2   2  10    17044.31    17302.39    630.97 o 
   3   2  10     9470.43     9163.59    188.23 o 
   4   2  10     1633.87     1542.33    103.53 o 
   5   2  10     3217.84     3062.45    118.19 o 
   6   2  10     4096.13     4301.71    143.92 o 
   7   2  10     6143.79     6452.46    224.44 o 
   8   2  10     4228.65     4366.27    200.06 o 
 -16   3  10      428.92      553.69     92.95 o 
 -15   3  10     1097.32      978.57    109.04 o 
 -14   3  10      508.03      477.01     61.88 o 
 -13   3  10       56.52       54.88     33.26 o 
 -12   3  10      976.07      888.99     72.89 o 
 -11   3  10      474.94      474.89     55.49 o 
 -10   3  10      343.44      397.91     49.49 o 
  -9   3  10     1344.10     1108.21     66.63 o 
  -8   3  10       45.15       30.55     16.95 o 
  -7   3  10      256.96      325.40     31.79 o 
  -6   3  10      478.26      552.69     41.89 o 
  -5   3  10     3140.93     3011.17    116.85 o 
  -4   3  10      163.61      228.10     40.31 o 
  -3   3  10      280.08      250.51     42.06 o 
  -2   3  10      677.03      706.20     66.83 o 
  -1   3  10     3548.43     3395.35    126.98 o 
   0   3  10      638.28      543.82     73.72 o 
   1   3  10      781.69      750.07     61.02 o 
   2   3  10       10.65        0.00     20.58 o 
   3   3  10      176.37      120.95     32.85 o 
   4   3  10     1091.75     1127.80     72.93 o 
   5   3  10      808.34      782.57     69.56 o 
   6   3  10     1529.02     1469.38     89.89 o 
   7   3  10       58.94       91.23     41.27 o 
   8   3  10        2.58       44.51     37.63 o 
   9   3  10       99.26      119.46     44.85 o 
 -16   4  10     1440.62     1408.57    131.85 o 
 -15   4  10      279.02      295.95     71.07 o 
 -14   4  10     3282.41     2998.58    131.18 o 
 -13   4  10     8141.36     8006.18    203.39 o 
 -12   4  10    11049.97    10406.82    254.60 o 
 -11   4  10      652.45      780.61     67.60 o 
 -10   4  10       26.47       33.40     25.62 o 
  -9   4  10     8783.75     8729.36    239.70 o 
  -8   4  10    13238.11    14054.58    215.54 o 
  -7   4  10    14915.35    14984.95    516.63 o 
  -6   4  10     1111.22     1093.30     72.39 o 
  -5   4  10     2238.20     2013.30     96.79 o 
  -4   4  10    23881.71    24424.87   1462.37 o 
  -3   4  10    20332.90    20584.63   1032.72 o 
  -2   4  10    12217.09    12248.38    359.49 o 
  -1   4  10     1487.92     1389.46     98.36 o 
   0   4  10     1419.42     1318.38     86.15 o 
   1   4  10     8309.18     7298.86    374.14 o 
   2   4  10    12882.93    12503.42    402.50 o 
   3   4  10     6855.82     6918.90    170.77 o 
   4   4  10     2406.80     2323.58    104.25 o 
   5   4  10     2210.76     1763.01     95.38 o 
   6   4  10     4282.68     4366.42    518.02 o 
   7   4  10    10463.90     9572.85    708.76 o 
   8   4  10     4251.25     4264.41    333.51 o 
 -15   5  10     1958.18     1771.68    106.94 o 
 -14   5  10      550.02      667.54     72.70 o 
 -13   5  10      368.77      284.62     53.53 o 
 -12   5  10      741.13      744.60     70.57 o 
 -11   5  10     1936.05     1760.75     93.14 o 
 -10   5  10      742.60      877.68     67.80 o 
  -9   5  10      172.57      162.45     46.59 o 
  -8   5  10      214.93       99.77     37.97 o 
  -7   5  10       34.27       77.57     25.07 o 
  -6   5  10     5389.79     5240.48    224.38 o 
  -5   5  10     1980.48     2028.72    163.42 o 
  -4   5  10     6371.14     5701.59    166.50 o 
  -3   5  10       34.37       69.64     28.26 o 
  -2   5  10     1340.26     1300.51     84.30 o 
  -1   5  10     2541.75     2318.28    113.25 o 
   0   5  10     2856.65     2878.94    129.11 o 
   1   5  10     4344.60     3997.16    155.13 o 
   2   5  10        2.96        0.00     22.92 o 
   3   5  10      560.58      592.22     60.96 o 
   4   5  10     8629.03     8385.86    197.36 o 
   5   5  10     2387.62     2183.78    108.07 o 
   6   5  10      464.66      531.20     81.00 o 
   7   5  10      206.32      226.53     59.73 o 
   8   5  10      203.84      312.63     67.53 o 
 -15   6  10       10.48       68.38     31.93 o 
 -14   6  10     1784.32     1821.06    106.08 o 
 -13   6  10     1699.13     1974.98    107.59 o 
 -12   6  10     3896.53     3900.54    179.90 o 
 -11   6  10      883.17     1113.41    101.22 o 
 -10   6  10       10.83       15.42     31.78 o 
  -9   6  10     4380.35     4475.17    175.67 o 
  -8   6  10     7656.46     8146.26    324.18 o 
  -7   6  10    10415.44    10480.65    264.67 o 
  -6   6  10     1541.68     1439.44     79.20 o 
  -5   6  10      249.31      242.86     45.53 o 
  -4   6  10     6895.97     6844.30    188.80 o 
  -3   6  10    14174.31    14408.27    492.71 o 
  -2   6  10     7347.93     7277.62    369.26 o 
  -1   6  10      993.52      974.73     79.92 o 
   0   6  10     3922.98     3447.98    145.55 o 
   1   6  10     6726.63     7167.55    245.13 o 
   2   6  10     6019.53     5715.10    229.37 o 
   3   6  10     7143.14     7043.30    396.57 o 
   4   6  10     3969.24     3629.07    134.62 o 
   5   6  10      359.48      398.03     72.29 o 
   6   6  10     3757.79     3636.77    178.82 o 
   7   6  10     5567.28     6030.42    365.92 o 
   8   6  10     3066.01     3022.60    171.68 o 
 -14   7  10      934.84      979.71    105.51 o 
 -13   7  10       51.58       94.54     38.61 o 
 -12   7  10     2185.11     1943.21    133.89 o 
 -11   7  10     4914.12     4672.45    196.71 o 
 -10   7  10     3606.21     3681.84    169.88 o 
  -9   7  10     1414.61     1792.98    117.97 o 
  -8   7  10       49.94       85.09     39.70 o 
  -7   7  10      716.61      595.44     73.01 o 
  -6   7  10     1168.97     1445.23     77.81 o 
  -5   7  10     8207.27     8165.11    215.98 o 
  -4   7  10     9611.64     8934.03    554.88 o 
  -3   7  10        4.57        3.12     25.12 o 
  -2   7  10     1049.18     1001.41     80.07 o 
  -1   7  10     7625.47     7418.68    215.39 o 
   0   7  10     7983.09     7593.67    222.64 o 
   1   7  10     1500.51     1509.65    105.50 o 
   2   7  10      107.31       84.84     38.46 o 
   3   7  10     1365.08     1446.30    110.22 o 
   4   7  10     2499.83     2348.54    111.85 o 
   5   7  10     2158.20     2231.70    141.42 o 
   6   7  10      795.37      868.73    103.31 o 
   7   7  10      419.75      464.70     82.39 o 
 -14   8  10     1310.11     1437.25    117.28 o 
 -13   8  10     1686.50     1958.06    133.39 o 
 -12   8  10     1767.05     2357.61    143.57 o 
 -11   8  10     2380.31     2186.48    136.30 o 
 -10   8  10      278.78      261.76     60.73 o 
  -9   8  10     4336.99     3997.97    176.79 o 
  -8   8  10     7375.15     7417.70    233.50 o 
  -7   8  10     8051.91     7698.45    522.02 o 
  -6   8  10      261.41      417.29     51.28 o 
  -5   8  10     5433.53     5219.42    247.52 o 
  -4   8  10      253.08      327.33     47.47 o 
  -3   8  10       43.96       75.44     35.61 o 
  -2   8  10    10322.23     9877.97    251.63 o 
  -1   8  10     5630.19     4998.77    183.62 o 
   0   8  10      149.66      134.79     44.61 o 
   1   8  10     4369.88     4167.79    176.30 o 
   2   8  10     4580.37     4527.93    188.08 o 
   3   8  10     2886.38     2468.34    143.50 o 
   4   8  10     1596.09     1488.29    116.00 o 
   5   8  10        3.21       26.35     27.37 o 
   6   8  10     1935.13     2061.05    140.38 o 
   7   8  10     6147.87     6117.54    646.36 o 
 -13   9  10       48.30      115.82     40.38 o 
 -12   9  10     1647.41     1626.92    120.45 o 
 -11   9  10     2813.96     3105.03    234.03 o 
 -10   9  10     5254.46     5128.18    210.55 o 
  -9   9  10     3728.50     3299.52    227.15 o 
  -8   9  10     1681.50     1469.96    114.30 o 
  -7   9  10     3273.66     2930.37    152.99 o 
  -6   9  10     4993.55     4996.92    389.46 o 
  -5   9  10     5744.17     5704.10    157.51 o 
  -4   9  10     1410.63     1426.86     82.97 o 
  -3   9  10      829.95      655.88     63.18 o 
  -2   9  10     1815.55     1799.47    114.40 o 
  -1   9  10     3483.07     3680.22    163.23 o 
   0   9  10     5306.85     5442.47    202.42 o 
   1   9  10     3765.58     3582.46    168.09 o 
   2   9  10      129.31      134.63     44.10 o 
   3   9  10     2630.01     2224.12    240.92 o 
   4   9  10     1441.60     1798.71    333.95 o 
   5   9  10     3165.57     3493.16    441.20 o 
   6   9  10      907.50     1053.30    118.57 o 
 -13  10  10     2632.12     2395.64    153.44 o 
 -12  10  10     1773.72     1735.76    134.18 o 
 -11  10  10      435.00      403.14     77.78 o 
 -10  10  10       39.37       32.40     35.87 o 
  -9  10  10     1150.75      978.97    105.75 o 
  -8  10  10     3900.92     3617.08    176.27 o 
  -7  10  10     1552.83     1485.13    148.55 o 
  -6  10  10        7.21       42.84     40.62 o 
  -5  10  10      163.40      229.12     43.36 o 
  -4  10  10     2447.22     2203.21    104.46 o 
  -3  10  10     3972.53     3973.73    138.65 o 
  -2  10  10     3318.58     3094.30    124.17 o 
  -1  10  10        3.51       50.03     37.19 o 
   0  10  10       11.76       18.51     33.60 o 
   1  10  10     2106.77     1965.81    137.44 o 
   2  10  10      922.61     1256.11    103.85 o 
   3  10  10      340.97      484.64     76.30 o 
   4  10  10      288.42      266.31     62.39 o 
   5  10  10      527.13      534.77     86.88 o 
 -12  11  10      141.78      242.21     63.66 o 
 -11  11  10     2080.13     2180.71    150.85 o 
 -10  11  10     5070.88     5119.92    225.50 o 
  -9  11  10     1333.28     1325.36    124.97 o 
  -8  11  10        1.32       10.75     37.02 o 
  -7  11  10      595.13      735.74     94.88 o 
  -6  11  10     5557.71     5383.54    436.98 o 
  -5  11  10     6184.77     6466.78    231.72 o 
  -4  11  10     1520.28     1736.89     96.49 o 
  -3  11  10        2.84        0.36     26.90 o 
  -2  11  10      887.86      947.75     81.84 o 
  -1  11  10     2867.18     3016.26    127.54 o 
   0  11  10     2827.30     3144.70    172.78 o 
   1  11  10     3454.72     3454.62    211.83 o 
   2  11  10      384.80      375.26     81.71 o 
   3  11  10     1429.45     1584.74    119.37 o 
   4  11  10     5808.14     5828.65    589.74 o 
 -11  12  10      135.26      345.85     80.34 o 
 -10  12  10       96.28      111.23     60.29 o 
  -9  12  10      398.39      560.16     93.39 o 
  -8  12  10      935.58      912.46    108.43 o 
  -7  12  10     1004.15     1097.06    114.08 o 
  -6  12  10        9.59       24.53     42.82 o 
  -5  12  10       10.68        0.00     33.25 o 
  -4  12  10     1263.59     1258.20     86.82 o 
  -3  12  10      562.61      623.90     70.19 o 
  -2  12  10      274.68      369.88     59.94 o 
  -1  12  10       36.03        7.14     26.89 o 
   0  12  10      757.19      660.47     91.95 o 
   1  12  10      437.09      506.64     84.77 o 
   2  12  10      744.56      691.74     93.59 o 
   3  12  10      276.87      392.38     69.18 o 
  -9  13  10     1300.02     1540.11    132.36 o 
  -8  13  10      323.81      337.31     79.69 o 
  -7  13  10     1113.68     1145.53    121.05 o 
  -6  13  10     4667.22     5043.95    221.68 o 
  -5  13  10     4395.80     5078.46    220.27 o 
  -4  13  10     3050.15     3052.56    170.78 o 
  -3  13  10        3.61       31.56     31.98 o 
  -2  13  10      955.46     1045.78     88.51 o 
  -1  13  10     5595.98     5625.73    228.46 o 
   0  13  10     4422.18     4655.28    211.60 o 
   1  13  10     2446.40     2469.84    214.27 o 
   2  13  10        0.24       37.93     33.33 o 
  -7  14  10      363.22      356.35     83.99 o 
  -6  14  10        2.25        0.00     42.79 o 
  -5  14  10       78.25       70.64     51.21 o 
  -4  14  10       39.90       61.17     53.91 o 
  -3  14  10       38.05       48.21     51.45 o 
  -2  14  10       51.74      102.62     42.94 o 
  -1  14  10      107.55      174.16     55.45 o 
   0  14  10        8.69       21.41     40.63 o 
 -16   1  11     5130.23     5073.64    228.91 o 
 -15   1  11      799.06      727.14     97.89 o 
 -14   1  11      425.46      493.24     80.95 o 
 -13   1  11     3103.57     3035.89    156.85 o 
 -12   1  11    11382.82    11317.42    229.54 o 
 -11   1  11     7570.98     7667.10    176.72 o 
 -10   1  11      895.36      918.80     54.58 o 
  -9   1  11      203.68      222.81     32.62 o 
  -8   1  11    11104.04    11462.71    301.53 o 
  -7   1  11    10197.36    11302.57    201.96 o 
  -6   1  11    18405.00    19074.54    505.60 o 
  -5   1  11      683.45      679.67     44.65 o 
  -4   1  11       33.66       44.99     18.01 o 
  -3   1  11    15186.89    15034.71    159.94 o 
  -2   1  11    10184.81    10620.22    367.35 o 
  -1   1  11    10814.64    10801.24    361.79 o 
   0   1  11      918.34      914.79     98.80 o 
   1   1  11     2418.69     2426.01     94.37 o 
   2   1  11     9406.78     9702.60    398.02 o 
   3   1  11    15205.60    14736.29    245.85 o 
   4   1  11     4581.79     4890.66    145.95 o 
   5   1  11       71.23       70.12     40.69 o 
   6   1  11     1318.04     1378.03    110.69 o 
   7   1  11     4005.70     4223.67    270.00 o 
 -16   2  11       16.79       41.47     49.33 o 
 -15   2  11      496.57      623.91     93.04 o 
 -14   2  11       45.40       13.19     36.95 o 
 -13   2  11        8.26       20.51     24.60 o 
 -12   2  11     1227.59     1145.76     77.53 o 
 -11   2  11       77.46       78.92     32.85 o 
 -10   2  11        2.71       29.48     25.21 o 
  -9   2  11      940.26      956.02     63.83 o 
  -8   2  11     1747.03     1567.36     63.06 o 
  -7   2  11     2296.74     2112.88     78.81 o 
  -6   2  11      242.05      312.90     35.94 o 
  -5   2  11      974.49      867.20     49.53 o 
  -4   2  11       41.16       46.40     24.11 o 
  -3   2  11      198.55      222.08     41.54 o 
  -2   2  11      386.30      358.00     50.10 o 
  -1   2  11     3760.70     3372.31    107.20 o 
   0   2  11     1298.39     1308.30     84.90 o 
   1   2  11     1336.61     1259.75     89.42 o 
   2   2  11      885.82      825.11     64.78 o 
   3   2  11      561.17      515.63     56.02 o 
   4   2  11     1257.26     1101.70     75.39 o 
   5   2  11        5.06       20.09     27.48 o 
   6   2  11      334.41      389.52     57.82 o 
   7   2  11      119.73      135.45     77.27 o 
 -16   3  11     1319.75     1520.45    136.33 o 
 -15   3  11      422.54      446.34     83.46 o 
 -14   3  11     1438.06     1379.47     92.04 o 
 -13   3  11     5929.70     5811.61    172.19 o 
 -12   3  11     9617.44     9643.37    212.40 o 
 -11   3  11     5330.79     5406.19    153.68 o 
 -10   3  11      135.00      149.41     37.77 o 
  -9   3  11     3178.31     3110.47    107.92 o 
  -8   3  11     6280.57     6563.19    123.91 o 
  -7   3  11    13947.80    15159.16    241.22 o 
  -6   3  11    11893.88    11343.52    230.47 o 
  -5   3  11      205.57      212.95     42.23 o 
  -4   3  11     8821.42     8492.98    200.22 o 
  -3   3  11    17872.58    18411.42    672.79 o 
  -2   3  11    15169.27    15440.88    278.40 o 
  -1   3  11    10436.55    10528.60    234.25 o 
   0   3  11     1771.00     1477.57     88.21 o 
   1   3  11      743.66      721.04     61.31 o 
   2   3  11    15653.55    14857.19    404.23 o 
   3   3  11    19803.01    19178.48    367.37 o 
   4   3  11     4792.49     4949.90    152.47 o 
   5   3  11      219.93      142.03     40.84 o 
   6   3  11     2707.40     2700.57    149.67 o 
   7   3  11     4532.28     4861.79    203.85 o 
   8   3  11     7051.68     7278.96    374.36 o 
 -15   4  11      228.08      320.79     75.80 o 
 -14   4  11     1419.75     1375.29     91.32 o 
 -13   4  11       22.52       39.05     31.39 o 
 -12   4  11        4.23       67.77     34.69 o 
 -11   4  11      195.85      177.25     40.98 o 
 -10   4  11      454.36      580.72     58.67 o 
  -9   4  11      603.26      509.46     68.91 o 
  -8   4  11     1110.54     1243.90    109.91 o 
  -7   4  11      628.55      610.46     52.32 o 
  -6   4  11     3746.68     3211.21    392.35 o 
  -5   4  11     2607.97     2509.38    173.64 o 
  -4   4  11     3539.76     3650.22    135.15 o 
  -3   4  11       70.52       65.05     27.93 o 
  -2   4  11     1368.41     1161.36     81.07 o 
  -1   4  11     1279.71     1204.53     85.18 o 
   0   4  11     1468.53     1458.05    139.89 o 
   1   4  11     1123.31     1136.48     71.28 o 
   2   4  11      149.48      161.03     38.66 o 
   3   4  11     1255.41     1174.38    102.00 o 
   4   4  11       24.14        5.49     25.35 o 
   5   4  11     1329.50     1353.00     88.74 o 
   6   4  11     2630.67     2355.63    142.48 o 
   7   4  11      369.42      424.45    132.56 o 
   8   4  11       82.22      156.53     48.33 o 
 -15   5  11      170.79      257.44     53.44 o 
 -14   5  11      503.49      503.58     67.11 o 
 -13   5  11     4194.35     4154.33    150.79 o 
 -12   5  11     4703.69     4920.17    199.71 o 
 -11   5  11     2718.15     3368.19    161.24 o 
 -10   5  11      168.80      201.07     53.80 o 
  -9   5  11     1541.35     1436.88    103.61 o 
  -8   5  11     8642.20     8361.54    630.38 o 
  -7   5  11    10554.15    11003.47    369.49 o 
  -6   5  11     4755.83     4595.76    154.18 o 
  -5   5  11       66.87      149.52     38.56 o 
  -4   5  11     3534.59     3604.60    154.10 o 
  -3   5  11    17704.53    16808.86    330.62 o 
  -2   5  11    10952.63    11170.91    251.45 o 
  -1   5  11     2345.15     2589.67    125.03 o 
   0   5  11        4.10        0.00     22.92 o 
   1   5  11      953.89     1007.23    115.91 o 
   2   5  11    11356.78    10306.69    487.55 o 
   3   5  11     6469.29     6626.64    178.02 o 
   4   5  11     3785.20     3676.33    175.48 o 
   5   5  11      906.56      846.21     77.39 o 
   6   5  11     1307.10     1285.77    111.72 o 
   7   5  11     5185.06     5261.15    221.37 o 
 -15   6  11      660.71      762.79    100.40 o 
 -14   6  11     2422.97     2242.33    146.50 o 
 -13   6  11      919.04      898.39    103.44 o 
 -12   6  11      206.65      224.71     58.72 o 
 -11   6  11     1298.74     1195.06    104.09 o 
 -10   6  11     1031.16     1134.83     98.43 o 
  -9   6  11     1371.82     1541.41    153.65 o 
  -8   6  11     1835.98     1684.53    109.59 o 
  -7   6  11      237.62      244.94     40.32 o 
  -6   6  11     4021.22     3425.52    174.77 o 
  -5   6  11     3754.64     3805.82    220.04 o 
  -4   6  11     4793.07     4867.06    166.22 o 
  -3   6  11      693.49      756.68     97.48 o 
  -2   6  11     1030.61      871.35     75.83 o 
  -1   6  11     1594.44     1441.58     97.48 o 
   0   6  11     4646.74     4705.18    176.48 o 
   1   6  11     4931.28     4550.36    250.24 o 
   2   6  11     3124.65     2793.43    146.16 o 
   3   6  11      456.04      476.25     60.67 o 
   4   6  11     3306.57     2789.34    122.11 o 
   5   6  11     3782.05     3658.29    179.41 o 
   6   6  11      826.89      897.42    103.93 o 
   7   6  11      884.63      916.34    108.42 o 
 -14   7  11      156.87      240.78     62.09 o 
 -13   7  11     1410.45     1492.05    121.11 o 
 -12   7  11     2030.82     2282.36    144.13 o 
 -11   7  11     1664.69     1732.25    124.04 o 
 -10   7  11     1490.11     1386.66    111.14 o 
  -9   7  11     1230.24     1043.78    101.92 o 
  -8   7  11     4539.56     4161.17    174.40 o 
  -7   7  11     4282.81     4653.84    180.08 o 
  -6   7  11     1185.30     1337.73     76.71 o 
  -5   7  11     1674.06     1540.49     82.07 o 
  -4   7  11       10.61       49.29     30.15 o 
  -3   7  11      885.94     1014.85     83.65 o 
  -2   7  11     8876.36     9106.30    242.57 o 
  -1   7  11    10361.12     9977.17    259.06 o 
   0   7  11       14.72       44.21     32.01 o 
   1   7  11     2404.75     1971.65    122.89 o 
   2   7  11     5938.27     5629.23    440.53 o 
   3   7  11     5474.67     5326.89    167.30 o 
   4   7  11     2975.32     2908.29    128.13 o 
   5   7  11      186.50      241.02     61.22 o 
   6   7  11     1245.18     1310.86    113.77 o 
 -14   8  11     2114.04     2224.66    145.86 o 
 -13   8  11     1147.44     1230.52    111.84 o 
 -12   8  11       93.15       69.47     40.54 o 
 -11   8  11     1630.98     1657.50    139.00 o 
 -10   8  11     5963.93     5609.99    276.44 o 
  -9   8  11     4574.96     4560.55    211.38 o 
  -8   8  11     1704.36     1347.37    106.44 o 
  -7   8  11       45.13       72.53     39.69 o 
  -6   8  11     1527.62     1528.93     84.04 o 
  -5   8  11     6728.36     7012.99    210.08 o 
  -4   8  11      790.52      929.28     85.10 o 
  -3   8  11     2094.61     2105.39    120.74 o 
  -2   8  11      150.33      188.94     51.06 o 
  -1   8  11     1382.78     1283.35    194.95 o 
   0   8  11     4618.68     4423.86    182.55 o 
   1   8  11     4732.79     4447.69    187.45 o 
   2   8  11     1161.49     1218.95    106.91 o 
   3   8  11      236.58      195.71     53.80 o 
   4   8  11     1002.33     1081.01    170.53 o 
   5   8  11     1536.01     1813.46    133.45 o 
   6   8  11     1554.83     1553.95    127.89 o 
 -13   9  11     1210.35     1384.47    114.03 o 
 -12   9  11     1732.18     2287.92    205.61 o 
 -11   9  11     4771.64     3814.61    322.40 o 
 -10   9  11      441.84      386.31     72.00 o 
  -9   9  11       98.98      165.72     49.40 o 
  -8   9  11     4609.05     4134.76    184.80 o 
  -7   9  11     4251.99     3839.90    200.73 o 
  -6   9  11     1093.78     1376.98    108.15 o 
  -5   9  11      389.43      378.66     53.94 o 
  -4   9  11      323.42      339.28     51.87 o 
  -3   9  11     3753.59     3958.60    169.32 o 
  -2   9  11     3384.98     3290.93    157.52 o 
  -1   9  11     2399.30     2081.30    128.42 o 
   0   9  11      940.46      816.79     92.15 o 
   1   9  11      479.93      537.16     79.71 o 
   2   9  11     1205.82     1315.04    105.95 o 
   3   9  11     3626.00     3557.80    180.19 o 
   4   9  11     1834.62     1927.19    136.01 o 
   5   9  11      118.92      125.80     39.36 o 
 -12  10  11      411.03      352.81     85.49 o 
 -11  10  11     1183.41     1181.75    111.98 o 
 -10  10  11     2926.51     3139.72    173.41 o 
  -9  10  11     4927.62     4803.83    221.38 o 
  -8  10  11      712.38      795.32     96.20 o 
  -7  10  11        6.78       36.70     38.41 o 
  -6  10  11     1531.12     1642.60    119.61 o 
  -5  10  11     4297.26     4442.84    148.69 o 
  -4  10  11     4672.85     4786.35    155.47 o 
  -3  10  11      428.71      445.97     59.55 o 
  -2  10  11        1.22        0.00     20.28 o 
  -1  10  11     1120.86     1295.83    105.79 o 
   0  10  11     6541.94     6410.38    353.71 o 
   1  10  11     1703.04     2040.45    168.97 o 
   2  10  11      427.27      606.35     85.83 o 
   3  10  11       36.36       79.69     33.85 o 
   4  10  11     1979.74     2123.82    145.14 o 
 -11  11  11     1610.30     1590.11    129.61 o 
 -10  11  11       34.02       42.27     44.26 o 
  -9  11  11      297.34      270.54     69.80 o 
  -8  11  11      739.57      744.50     99.54 o 
  -7  11  11      493.45      727.10     96.68 o 
  -6  11  11     2532.69     2149.36    141.46 o 
  -5  11  11      287.11      265.26     62.49 o 
  -4  11  11        3.64       29.41     29.58 o 
  -3  11  11     2567.39     2256.58    112.00 o 
  -2  11  11     2029.57     1929.05    104.66 o 
  -1  11  11      989.40     1051.59     81.77 o 
   0  11  11       14.13       67.47     30.63 o 
   1  11  11       79.01      192.73     47.61 o 
   2  11  11     1297.21     1273.40    106.94 o 
   3  11  11      813.32     1000.48    109.23 o 
 -10  12  11     2470.52     2746.31    173.99 o 
  -9  12  11     3153.71     3418.23    190.91 o 
  -8  12  11      743.56      834.93    106.80 o 
  -7  12  11        3.73       30.15     46.41 o 
  -6  12  11     4342.95     4084.78    198.53 o 
  -5  12  11     5862.55     5701.85    230.48 o 
  -4  12  11     4149.34     4351.27    158.34 o 
  -3  12  11     1463.69     1589.11    100.58 o 
  -2  12  11      639.56      538.62     69.35 o 
  -1  12  11     1783.00     1942.76    108.09 o 
   0  12  11     4381.56     4909.15    287.99 o 
   1  12  11     2496.71     2680.15    159.87 o 
   2  12  11     1652.54     1517.03    222.26 o 
  -8  13  11      117.49      156.80     64.04 o 
  -7  13  11      141.31      145.10     63.83 o 
  -6  13  11     1352.34     1302.98    128.58 o 
  -5  13  11        2.23        2.12     43.03 o 
  -4  13  11       12.03       28.57     44.99 o 
  -3  13  11      356.33      422.66     64.97 o 
  -2  13  11       64.69       97.69     43.42 o 
  -1  13  11      382.39      451.97     82.43 o 
   0  13  11       65.30       43.93     55.51 o 
   1  13  11      205.53      264.89     62.93 o 
  -6  14  11      580.04      759.39    108.96 o 
  -5  14  11     3763.36     4433.51    217.76 o 
  -4  14  11     5743.69     6270.71    254.65 o 
  -3  14  11     1296.51     1567.65    133.58 o 
  -2  14  11      248.87      273.37     66.12 o 
 -16   0  12     1860.35     2173.34    217.16 o 
 -15   0  12     1597.47     2016.58    203.39 o 
 -14   0  12     1022.76      923.69    143.88 o 
 -13   0  12      484.45      300.20     95.48 o 
 -12   0  12     4275.47     4605.14    259.34 o 
 -11   0  12    12131.39    13045.76    698.54 o 
 -10   0  12     6400.66     7034.19    199.34 o 
  -9   0  12      292.41      250.46     72.83 o 
  -8   0  12      741.34      911.26    103.92 o 
  -7   0  12    14381.67    15324.42    369.48 o 
  -6   0  12     9504.12     9411.01    275.33 o 
  -5   0  12     5191.49     4880.93    227.37 o 
  -4   0  12      263.26      247.20     39.96 o 
  -3   0  12     2998.09     3032.94    271.56 o 
  -2   0  12     2976.09     2917.28    146.10 o 
  -1   0  12    11341.39    11354.31    372.59 o 
   0   0  12     4847.64     4904.01    249.57 o 
   1   0  12       30.07       54.18     49.74 o 
   2   0  12     6910.57     6566.65    301.53 o 
   3   0  12    14155.92    13726.60    448.97 o 
   4   0  12     7336.61     7520.55    341.50 o 
   5   0  12     1330.10     1422.40    161.20 o 
   6   0  12       66.24       44.41     61.28 o 
 -16   1  12       14.72       16.41     46.00 o 
 -15   1  12       44.85       43.25     45.82 o 
 -14   1  12      119.25      145.22     56.36 o 
 -13   1  12        0.61       45.69     42.79 o 
 -12   1  12     1537.51     1290.48     80.34 o 
 -11   1  12      196.76      170.91     40.59 o 
 -10   1  12       29.06       30.28     22.85 o 
  -9   1  12      245.85      254.85     34.09 o 
  -8   1  12       11.26       18.75     21.14 o 
  -7   1  12       44.46       53.52     29.23 o 
  -6   1  12       12.09       30.82     18.63 o 
  -5   1  12      386.72      371.13     38.42 o 
  -4   1  12      424.30      388.70     57.29 o 
  -3   1  12      274.06      240.99     35.23 o 
  -2   1  12        2.81       23.40     17.91 o 
  -1   1  12        0.06       19.47     19.39 o 
   0   1  12      894.67      776.63     66.03 o 
   1   1  12       35.08       55.90     28.38 o 
   2   1  12       15.36       23.38     32.81 o 
   3   1  12      101.20      134.60     47.16 o 
   4   1  12      238.67      168.96     54.63 o 
   5   1  12      388.87      307.48     69.45 o 
   6   1  12        8.93       36.19     42.39 o 
   7   1  12        9.99        0.00     66.17 o 
 -16   2  12     5350.70     5360.65    236.18 o 
 -15   2  12     2429.64     2698.78    238.47 o 
 -14   2  12       17.92       71.95     48.19 o 
 -13   2  12     3268.85     3142.88    147.56 o 
 -12   2  12     4329.22     4869.94    152.10 o 
 -11   2  12     4428.37     5055.95    272.89 o 
 -10   2  12     4420.35     4509.43    233.37 o 
  -9   2  12     1223.07     1200.00     71.71 o 
  -8   2  12     3856.55     4086.70    115.39 o 
  -7   2  12    11711.33    11402.09    237.83 o 
  -6   2  12    11261.33    11853.86    241.21 o 
  -5   2  12     5662.16     5643.85    165.68 o 
  -4   2  12      463.15      400.17     53.08 o 
  -3   2  12     4257.90     4264.53    144.98 o 
  -2   2  12    15328.45    14673.20    596.67 o 
  -1   2  12     7683.10     7760.96    236.18 o 
   0   2  12     3912.73     3751.25    123.11 o 
   1   2  12       80.14       75.41     30.12 o 
   2   2  12     3899.11     3869.58    129.67 o 
   3   2  12     8142.93     8096.34    292.09 o 
   4   2  12     8393.53     8466.09    277.40 o 
   5   2  12     2130.93     2004.41    133.24 o 
   6   2  12       67.11       71.81     51.53 o 
   7   2  12     2754.90     2504.18    225.59 o 
 -15   3  12     1431.58     1310.66    121.96 o 
 -14   3  12       10.84       43.74     43.76 o 
 -13   3  12       13.82       22.01     30.31 o 
 -12   3  12      393.78      362.00     55.94 o 
 -11   3  12       91.25       88.21     35.43 o 
 -10   3  12        5.82       22.91     27.90 o 
  -9   3  12     1411.00     1233.90     93.73 o 
  -8   3  12     2453.01     2410.21    281.99 o 
  -7   3  12      416.91      370.60     58.40 o 
  -6   3  12     1464.73     1361.95     85.72 o 
  -5   3  12      907.31      852.84     69.84 o 
  -4   3  12      315.36      460.55     58.28 o 
  -3   3  12      560.07      615.42     67.06 o 
  -2   3  12       29.67       35.16     26.42 o 
  -1   3  12       47.22       35.66     24.00 o 
   0   3  12     2625.12     2520.31    107.36 o 
   1   3  12      122.53      144.77     35.65 o 
   2   3  12        5.37        8.91     22.37 o 
   3   3  12     1208.52     1101.58     78.91 o 
   4   3  12       24.33        6.74     27.18 o 
   5   3  12       84.40      125.37     39.63 o 
   6   3  12      463.89      536.06     80.73 o 
   7   3  12      440.64      365.48    116.79 o 
 -15   4  12     3319.54     3298.82    181.53 o 
 -14   4  12      174.09      201.46     47.66 o 
 -13   4  12     2769.86     2593.43    149.42 o 
 -12   4  12     5750.24     5751.11    212.88 o 
 -11   4  12     9863.52     9688.11    322.85 o 
 -10   4  12     3431.47     3644.86    161.86 o 
  -9   4  12      259.98      251.51     56.52 o 
  -8   4  12     2888.48     3088.54    169.14 o 
  -7   4  12    14489.98    14711.85    995.41 o 
  -6   4  12    20719.36    20994.07    600.62 o 
  -5   4  12     2874.55     2860.55    125.60 o 
  -4   4  12      881.97      765.57     73.01 o 
  -3   4  12     4243.10     3908.91    252.91 o 
  -2   4  12    15225.67    15034.29    295.95 o 
  -1   4  12     9468.75     9620.96    240.18 o 
   0   4  12     4198.14     4026.83    171.86 o 
   1   4  12        4.64       21.98     23.82 o 
   2   4  12     3343.82     3442.99    233.32 o 
   3   4  12     5013.69     5524.59    224.99 o 
   4   4  12     5594.49     5663.77    172.66 o 
   5   4  12     1832.81     1931.12    106.04 o 
   6   4  12       69.21       28.39     34.83 o 
   7   4  12     1808.44     1706.17    197.62 o 
 -15   5  12      717.91      749.91     99.79 o 
 -14   5  12     1124.46     1448.44    120.24 o 
 -13   5  12     1826.95     1741.56    126.67 o 
 -12   5  12       29.14       57.75     39.95 o 
 -11   5  12      595.45      459.63     77.22 o 
 -10   5  12      472.55      501.78     76.26 o 
  -9   5  12      536.97      654.13    113.24 o 
  -8   5  12     2470.76     2643.72    134.36 o 
  -7   5  12     1451.16     1366.51     86.05 o 
  -6   5  12        2.95       17.33     27.68 o 
  -5   5  12     7252.08     6970.44    228.92 o 
  -4   5  12      586.69      621.07     69.87 o 
  -3   5  12     2942.56     2884.30    131.63 o 
  -2   5  12     2091.43     1857.00    109.06 o 
  -1   5  12      247.07      209.45     49.88 o 
   0   5  12      812.10      916.82     95.03 o 
   1   5  12     1405.56     1323.98     81.40 o 
   2   5  12     4083.33     3589.92    134.30 o 
   3   5  12      220.85      238.20     51.96 o 
   4   5  12      191.06      123.56     39.92 o 
   5   5  12      929.85      933.44    102.39 o 
   6   5  12     3193.51     3130.73    232.03 o 
 -15   6  12     1014.92     1233.85    115.33 o 
 -14   6  12      196.57      293.74     66.53 o 
 -13   6  12      805.02      908.59    263.12 o 
 -12   6  12     2645.73     2796.72    158.25 o 
 -11   6  12     6921.00     7045.96    272.22 o 
 -10   6  12     3443.48     3440.99    165.79 o 
  -9   6  12       17.39        0.00     27.57 o 
  -8   6  12      558.86      645.49     79.50 o 
  -7   6  12     8249.34     8180.09    182.72 o 
  -6   6  12     4654.19     4658.63    187.40 o 
  -5   6  12     4529.31     4568.69    165.88 o 
  -4   6  12     1076.01     1063.74    103.03 o 
  -3   6  12      125.02      207.04     50.08 o 
  -2   6  12     9387.38     9210.49    245.53 o 
  -1   6  12    10993.04    10591.28    268.39 o 
   0   6  12     4496.05     4188.69    172.98 o 
   1   6  12     1235.32      951.51    110.35 o 
   2   6  12      867.41      977.16     78.01 o 
   3   6  12     3891.35     4188.08    150.62 o 
   4   6  12     2542.13     2637.79    123.64 o 
   5   6  12     4406.26     4457.26    415.44 o 
   6   6  12        0.89       33.92     27.45 o 
 -14   7  12     2762.59     2849.64    168.37 o 
 -13   7  12      848.56     1220.64    111.95 o 
 -12   7  12      424.35      432.18     78.73 o 
 -11   7  12        7.57        0.00     32.85 o 
 -10   7  12     1617.17     1404.95    110.22 o 
  -9   7  12     4478.59     4474.27    187.85 o 
  -8   7  12     5558.28     4984.36    295.54 o 
  -7   7  12      239.17      261.59     57.77 o 
  -6   7  12     2517.46     2252.22    118.87 o 
  -5   7  12     1417.36     1431.54     99.61 o 
  -4   7  12     2624.05     2609.84    132.67 o 
  -3   7  12     1031.88     1082.92     88.64 o 
  -2   7  12      233.82      265.27     56.99 o 
  -1   7  12      285.05      265.81     58.56 o 
   0   7  12     3597.37     3810.35    242.69 o 
   1   7  12     5560.84     5593.94    209.90 o 
   2   7  12      943.04     1071.29    100.57 o 
   3   7  12      115.31       86.70     35.70 o 
   4   7  12      341.13      323.59     67.56 o 
   5   7  12     3094.32     3162.40    174.13 o 
 -13   8  12      939.24      901.62    126.79 o 
 -12   8  12     3186.71     3500.29    243.36 o 
 -11   8  12     1392.76     1637.04    120.18 o 
 -10   8  12     1450.45     1774.09    123.56 o 
  -9   8  12      670.61      540.17     80.75 o 
  -8   8  12      980.20      939.95    148.77 o 
  -7   8  12     3797.22     3802.17    371.03 o 
  -6   8  12     4083.98     4551.52    163.26 o 
  -5   8  12     3533.49     3241.74    124.38 o 
  -4   8  12       77.96      124.95     95.26 o 
  -3   8  12     1895.20     2025.36    122.62 o 
  -2   8  12     4765.98     4827.45    190.11 o 
  -1   8  12     3843.18     3939.97    174.75 o 
   0   8  12     2101.81     2029.25    225.82 o 
   1   8  12      280.11      277.93     60.45 o 
   2   8  12      926.61      960.26    101.62 o 
   3   8  12     4459.48     4292.85    241.40 o 
   4   8  12     1864.43     2142.08    274.67 o 
   5   8  12      386.84      453.70     80.09 o 
 -13   9  12     1077.27     1413.96    163.87 o 
 -12   9  12      512.25      593.76     86.81 o 
 -11   9  12      478.79      453.98     74.92 o 
 -10   9  12     1453.33     1495.69    114.20 o 
  -9   9  12     3419.21     3322.20    267.56 o 
  -8   9  12     1568.80     1766.06    123.41 o 
  -7   9  12      436.95      487.36     77.87 o 
  -6   9  12      471.99      346.37     67.97 o 
  -5   9  12     1346.28     1469.32     89.03 o 
  -4   9  12     3620.35     3779.53    138.94 o 
  -3   9  12      623.64      848.59     92.62 o 
  -2   9  12       90.36      165.60     48.63 o 
  -1   9  12     1761.11     1373.47    107.07 o 
   0   9  12     1091.90     1267.74    104.45 o 
   1   9  12     5272.86     5329.11    411.00 o 
   2   9  12     1044.11     1255.84    163.42 o 
   3   9  12        4.95       45.57     35.54 o 
   4   9  12      450.57      537.62     86.79 o 
 -12  10  12     2692.09     2431.79    159.19 o 
 -11  10  12     3156.12     2944.12    172.75 o 
 -10  10  12      853.20      882.04    102.97 o 
  -9  10  12        4.65        0.00     25.59 o 
  -8  10  12     2264.08     1844.61    161.65 o 
  -7  10  12     1012.51     1191.49    107.48 o 
  -6  10  12     2349.24     2358.47    143.49 o 
  -5  10  12      162.37      208.44     44.03 o 
  -4  10  12        0.48        1.95     23.97 o 
  -3  10  12      655.47      687.64     71.24 o 
  -2  10  12     2412.00     2373.05    141.29 o 
  -1  10  12     2197.26     2212.81    137.95 o 
   0  10  12      764.48      867.76     98.12 o 
   1  10  12        0.43       64.03     39.30 o 
   2  10  12      661.88      703.92     94.04 o 
   3  10  12     1342.60     1620.51    188.96 o 
 -11  11  12       67.33       96.76     49.29 o 
 -10  11  12     1115.16     1271.76    128.94 o 
  -9  11  12     1892.83     1912.56    270.45 o 
  -8  11  12     1790.26     2096.51    157.43 o 
  -7  11  12       19.47       55.76     41.98 o 
  -6  11  12      239.57      163.08     51.31 o 
  -5  11  12     1682.05     1945.77    133.97 o 
  -4  11  12     6241.41     6561.00    191.99 o 
  -3  11  12     4476.55     4297.59    156.86 o 
  -2  11  12      399.64      468.75     63.07 o 
  -1  11  12      158.17      183.39     47.92 o 
   0  11  12     1536.21     1810.84    127.65 o 
   1  11  12     3348.81     3518.71    182.91 o 
   2  11  12     2062.91     2268.85    146.63 o 
  -9  12  12        2.71       30.55     41.26 o 
  -8  12  12       59.01       50.86     50.03 o 
  -7  12  12      251.31      344.10     77.51 o 
  -6  12  12      622.01      587.12    101.03 o 
  -5  12  12     1271.87     1177.93    120.37 o 
  -4  12  12       89.21       71.26     29.63 o 
  -3  12  12      254.30      274.47     51.10 o 
  -2  12  12     1187.91     1201.33     87.06 o 
  -1  12  12      545.36      648.89     74.72 o 
   0  12  12      266.91      297.39     60.05 o 
   1  12  12       41.10      108.95     35.78 o 
  -7  13  12      988.25     1114.69    123.79 o 
  -6  13  12        8.80       18.93     41.71 o 
  -5  13  12     2900.71     3027.79    180.27 o 
  -4  13  12     6151.38     6674.12    259.53 o 
  -3  13  12     3671.54     4159.13    227.83 o 
  -2  13  12      734.06      931.04     88.90 o 
  -1  13  12      401.27      446.22     74.05 o 
 -16   1  13     3401.28     3739.70    199.23 o 
 -15   1  13     6493.04     6496.32    248.19 o 
 -14   1  13     1415.05     1584.68    124.47 o 
 -13   1  13      352.20      263.41     66.17 o 
 -12   1  13     1564.32     1713.14     93.40 o 
 -11   1  13     7014.84     7463.45    180.20 o 
 -10   1  13    15222.31    15396.40    230.11 o 
  -9   1  13     1573.85     1829.38     85.55 o 
  -8   1  13        1.43        0.00     24.20 o 
  -7   1  13     5126.06     4961.25    182.74 o 
  -6   1  13     9969.11    10146.15    226.77 o 
  -5   1  13     5068.19     5255.55    162.08 o 
  -4   1  13     3020.54     2937.85    102.97 o 
  -3   1  13        4.98       23.81     19.98 o 
  -2   1  13     2815.29     2961.98    106.09 o 
  -1   1  13    15073.37    14500.46    781.81 o 
   0   1  13     6221.12     6056.39    206.59 o 
   1   1  13     3140.38     2530.99    138.59 o 
   2   1  13     1313.10     1215.22    105.33 o 
   3   1  13     5285.62     5286.66    207.40 o 
   4   1  13     6917.03     7280.44    391.90 o 
   5   1  13     4611.02     4669.80    204.98 o 
   6   1  13      686.03      776.82    103.00 o 
 -15   2  13        0.24        9.08     45.52 o 
 -14   2  13     2596.31     1986.30    137.28 o 
 -13   2  13        2.24       14.11     26.40 o 
 -12   2  13      208.31      174.84     59.96 o 
 -11   2  13     1354.04     1115.70     78.46 o 
 -10   2  13      343.08      417.52     66.74 o 
  -9   2  13     1128.20     1009.57     68.48 o 
  -8   2  13      155.29      156.66     40.93 o 
  -7   2  13       11.29       16.41     22.69 o 
  -6   2  13       11.30       14.88     22.00 o 
  -5   2  13      472.02      412.62     56.99 o 
  -4   2  13      151.16      129.99     37.87 o 
  -3   2  13      640.32      566.95     53.48 o 
  -2   2  13      142.58      102.07     30.70 o 
  -1   2  13       14.57       46.13     24.32 o 
   0   2  13      683.11      514.35     55.71 o 
   1   2  13     2125.18     1883.47     91.89 o 
   2   2  13      600.65      572.53     81.80 o 
   3   2  13     1722.98     1185.32    109.82 o 
   4   2  13      343.90      293.08     69.63 o 
   5   2  13       28.78       25.86     40.55 o 
   6   2  13        7.99       50.63     71.94 o 
 -15   3  13     2761.42     2987.57    191.18 o 
 -14   3  13     1742.43     1814.52    195.40 o 
 -13   3  13        0.01        3.69     36.90 o 
 -12   3  13     2442.72     2627.52    146.41 o 
 -11   3  13     6247.08     6456.24    409.89 o 
 -10   3  13     7794.46     7835.75    232.81 o 
  -9   3  13     2228.56     2365.54    128.75 o 
  -8   3  13      236.94      266.80     50.80 o 
  -7   3  13     2971.21     2918.54    127.47 o 
  -6   3  13     9382.74     9207.24    480.50 o 
  -5   3  13    12710.29    11730.15   1407.52 o 
  -4   3  13     2979.76     2914.05    155.21 o 
  -3   3  13     1936.36     1743.16    111.69 o 
  -2   3  13     4885.16     5026.93    172.68 o 
  -1   3  13     3942.31     4294.36    177.33 o 
   0   3  13     6964.67     6404.96    303.64 o 
   1   3  13     2002.18     1941.17     97.54 o 
   2   3  13      625.75      479.00     59.29 o 
   3   3  13     3078.94     3115.98    127.29 o 
   4   3  13     9425.42     9366.19    383.47 o 
   5   3  13     5477.69     5560.77    225.44 o 
   6   3  13      756.08      783.36    152.76 o 
 -15   4  13      117.16       88.37     80.82 o 
 -14   4  13      621.66      798.86    126.34 o 
 -13   4  13      988.67     1015.27    105.84 o 
 -12   4  13      772.14      856.33     96.47 o 
 -11   4  13     1041.30      979.14     99.01 o 
 -10   4  13       66.27       62.17     42.64 o 
  -9   4  13     1653.19     1609.73    108.17 o 
  -8   4  13     3777.88     3671.61    152.38 o 
  -7   4  13     2396.64     2032.57    161.65 o 
  -6   4  13      256.88      203.36     46.32 o 
  -5   4  13     1259.15     1175.95     86.33 o 
  -4   4  13      477.66      543.76     67.31 o 
  -3   4  13      529.50      591.88    104.58 o 
  -2   4  13     4244.68     3851.32    156.14 o 
  -1   4  13      938.79      813.16     83.08 o 
   0   4  13      205.67      180.22     40.29 o 
   1   4  13      956.86      918.22     73.50 o 
   2   4  13      965.44      969.40     78.19 o 
   3   4  13      505.43      521.92     64.87 o 
   4   4  13       46.19       54.57     33.51 o 
   5   4  13      150.35      124.70     38.48 o 
   6   4  13     1323.66     1408.63    191.84 o 
 -15   5  13     4554.85     4688.18    314.85 o 
 -14   5  13     1203.24     1310.45    116.81 o 
 -13   5  13        7.02       47.17     37.96 o 
 -12   5  13     3615.02     3532.63    175.82 o 
 -11   5  13     7078.82     7221.23    554.88 o 
 -10   5  13     5329.67     5568.80    292.21 o 
  -9   5  13     2321.94     2360.13    133.45 o 
  -8   5  13      245.81      201.98     51.18 o 
  -7   5  13     3418.63     3498.66    145.79 o 
  -6   5  13     3399.84     3394.38    144.74 o 
  -5   5  13    10679.96    10765.77    257.80 o 
  -4   5  13     5707.36     4771.83    174.12 o 
  -3   5  13      476.99      484.56     67.67 o 
  -2   5  13     4488.17     4422.10    172.00 o 
  -1   5  13    12993.40    12465.79    294.06 o 
   0   5  13     8073.25     7954.18    239.60 o 
   1   5  13     1725.71     1703.79     95.37 o 
   2   5  13      440.69      398.82     59.63 o 
   3   5  13     2066.19     2377.05    116.52 o 
   4   5  13     5847.95     5993.92    340.95 o 
   5   5  13     2009.66     2301.78    165.87 o 
 -14   6  13     1038.90     1364.17    154.98 o 
 -13   6  13     1458.56     1559.51    123.16 o 
 -12   6  13     2297.89     2258.81    145.34 o 
 -11   6  13     1073.76      949.15    107.47 o 
 -10   6  13       74.91       35.40     36.52 o 
  -9   6  13     1198.47     1334.98    104.47 o 
  -8   6  13     4188.34     3654.27    167.11 o 
  -7   6  13      823.92      978.70     69.44 o 
  -6   6  13      846.33      757.28     79.38 o 
  -5   6  13       69.23       53.97     32.97 o 
  -4   6  13     4720.17     4615.36    175.53 o 
  -3   6  13     3415.96     3347.41    152.28 o 
  -2   6  13     1327.52     1184.21     94.75 o 
  -1   6  13      474.87      514.98     75.44 o 
   0   6  13      257.18      266.36     61.70 o 
   1   6  13     1849.01     1851.70    101.77 o 
   2   6  13      830.94     1181.97     87.70 o 
   3   6  13      652.46      730.58     90.87 o 
   4   6  13      588.17      512.87     68.22 o 
   5   6  13      635.16      705.04     95.43 o 
 -14   7  13      968.57     1114.84    178.52 o 
 -13   7  13      274.58      230.06     60.93 o 
 -12   7  13     1336.83     1396.77    119.80 o 
 -11   7  13     3696.97     3453.48    264.01 o 
 -10   7  13     3223.91     3465.08    201.61 o 
  -9   7  13     3833.38     3357.16    165.76 o 
  -8   7  13      168.14      118.89     44.26 o 
  -7   7  13     2500.66     2195.42    202.06 o 
  -6   7  13     7661.56     7520.65    225.32 o 
  -5   7  13     3595.20     3512.40    228.26 o 
  -4   7  13     2636.28     2572.57    142.77 o 
  -3   7  13      396.77      351.94     65.14 o 
  -2   7  13     1934.26     1948.67    198.51 o 
  -1   7  13     7758.88     7446.40    240.31 o 
   0   7  13     2326.97     2743.25    149.72 o 
   1   7  13     2411.75     2201.85    136.59 o 
   2   7  13     2077.27     1739.92    102.13 o 
   3   7  13      768.20     1028.81     84.46 o 
   4   7  13     3069.08     3566.68    185.51 o 
 -13   8  13     1343.83     1834.51    186.96 o 
 -12   8  13     1381.11     1503.23    116.90 o 
 -11   8  13      114.55      273.25     56.96 o 
 -10   8  13      404.83      464.06     75.52 o 
  -9   8  13     1625.30     1831.43    125.66 o 
  -8   8  13     2298.56     2552.32    185.18 o 
  -7   8  13     1119.58     1315.69    106.28 o 
  -6   8  13      516.85      444.80     58.11 o 
  -5   8  13      245.05      319.51     63.03 o 
  -4   8  13      624.88      723.00     84.89 o 
  -3   8  13     1255.14     1565.86    113.03 o 
  -2   8  13     3036.98     2712.82    148.11 o 
  -1   8  13        2.06       15.56     30.59 o 
   0   8  13     1253.67     1133.61    131.45 o 
   1   8  13     3417.91     3518.59    175.04 o 
   2   8  13     3191.94     3177.95    168.45 o 
   3   8  13     1544.25     1633.62    103.35 o 
   4   8  13       73.31       64.77     31.35 o 
 -12   9  13     1082.65     1200.92    111.81 o 
 -11   9  13     1491.60     1590.81    120.41 o 
 -10   9  13     1231.57     1483.76    116.50 o 
  -9   9  13      149.57      250.31     56.50 o 
  -8   9  13      151.13       92.12     38.84 o 
  -7   9  13      899.05      758.09     94.04 o 
  -6   9  13     4480.63     4398.22    286.66 o 
  -5   9  13     2119.59     2151.26    108.39 o 
  -4   9  13      251.23      362.56     68.63 o 
  -3   9  13      431.94      445.64     73.21 o 
  -2   9  13     1529.70     1503.80    123.46 o 
  -1   9  13     1263.98     1437.30    111.72 o 
   0   9  13     1859.58     2012.46    132.88 o 
   1   9  13     1325.05     1455.14    114.14 o 
   2   9  13       12.58        8.77     25.42 o 
   3   9  13     2519.13     2451.89    156.60 o 
 -11  10  13      307.85      346.54     65.31 o 
 -10  10  13      415.65      504.37     80.53 o 
  -9  10  13     1837.89     1970.64    137.24 o 
  -8  10  13     2549.29     3015.31    168.30 o 
  -7  10  13     5209.81     4765.96    209.03 o 
  -6  10  13      117.70       47.35     33.41 o 
  -5  10  13     1051.84      948.65     81.00 o 
  -4  10  13     2464.88     2747.22    125.11 o 
  -3  10  13     3747.62     3917.25    182.06 o 
  -2  10  13      996.81     1164.03    101.25 o 
  -1  10  13       80.95      130.49     47.29 o 
   0  10  13      834.70      936.67    103.27 o 
   1  10  13     1887.81     1907.07    133.23 o 
   2  10  13     1637.95     1925.29    260.45 o 
 -10  11  13     1087.83     1093.86    117.71 o 
  -9  11  13       16.24       63.36     34.85 o 
  -8  11  13        3.01       13.95     28.52 o 
  -7  11  13      392.52      461.76     79.99 o 
  -6  11  13     1064.67     1267.95    113.83 o 
  -5  11  13     1114.12     1259.26    110.95 o 
  -4  11  13      198.31      228.64     47.76 o 
  -3  11  13        0.91       26.39     28.43 o 
  -2  11  13      925.64      878.53     81.65 o 
  -1  11  13     1193.94     1299.44    108.54 o 
   0  11  13      428.47      509.15     87.26 o 
   1  11  13      185.87      205.84     46.50 o 
  -8  12  13     1194.39     1665.21    135.34 o 
  -7  12  13     2664.15     2858.57    170.09 o 
  -6  12  13     1555.13     1484.35    123.21 o 
  -5  12  13       51.72      162.54     51.01 o 
  -4  12  13     6590.67     6874.04    259.44 o 
  -3  12  13     6631.58     6675.44    205.51 o 
  -2  12  13     3453.26     3766.94    155.47 o 
  -1  12  13       57.95       88.81     41.03 o 
 -15   0  14     2734.36     3139.67    253.13 o 
 -14   0  14     6856.90     7256.76    355.71 o 
 -13   0  14       55.97       75.05     76.83 o 
 -12   0  14       58.10       98.14     67.50 o 
 -11   0  14     4869.55     5415.29    189.29 o 
 -10   0  14    13327.67    13751.03    411.66 o 
  -9   0  14    15046.58    15154.78    414.33 o 
  -8   0  14       60.24       77.09     34.32 o 
  -7   0  14     1085.25     1111.98    122.12 o 
  -6   0  14     8115.27     7508.55    306.86 o 
  -5   0  14    10599.92     9895.50    357.49 o 
  -4   0  14    10252.56     9263.13    350.83 o 
  -3   0  14     4836.83     4185.04    239.80 o 
  -2   0  14     2733.06     2668.94    194.95 o 
  -1   0  14    11322.58    10341.36    390.35 o 
   0   0  14    20490.21    18626.62    537.34 o 
   1   0  14     6704.52     6381.92    321.07 o 
   2   0  14     2042.85     1597.37    169.64 o 
   3   0  14     4018.22     3459.41    250.91 o 
   4   0  14     6028.27     5984.91    332.62 o 
   5   0  14    10738.59    11184.67    463.18 o 
 -15   1  14       12.01       25.94     48.77 o 
 -14   1  14      394.97      342.68     76.76 o 
 -13   1  14       41.68       72.60     50.41 o 
 -12   1  14      302.36      338.55     54.05 o 
 -11   1  14        3.20        2.86     28.64 o 
 -10   1  14       80.94       45.97     37.56 o 
  -9   1  14     1052.65      768.21     77.63 o 
  -8   1  14      324.57      305.55     53.07 o 
  -7   1  14      356.65      286.99     51.63 o 
  -6   1  14      342.88      284.78     50.73 o 
  -5   1  14      107.56       75.78     26.66 o 
  -4   1  14        7.45        4.75     23.68 o 
  -3   1  14       22.70       25.06     25.27 o 
  -2   1  14       24.98       25.26     29.12 o 
  -1   1  14        8.03       19.78     30.02 o 
   0   1  14      676.58      566.24     79.76 o 
   1   1  14      239.40      209.86     57.45 o 
   2   1  14      209.78      106.13     49.61 o 
   3   1  14       63.31       43.83     41.32 o 
   4   1  14        1.03       11.91     36.85 o 
   5   1  14       74.26       30.49     61.95 o 
 -15   2  14     5270.90     5565.69    337.06 o 
 -14   2  14     3377.75     3802.24    269.56 o 
 -13   2  14     2790.44     2603.90    145.98 o 
 -12   2  14       16.84       51.58     41.75 o 
 -11   2  14     5494.98     5448.33    204.94 o 
 -10   2  14     9184.07     9445.32    255.28 o 
  -9   2  14     9162.58     8867.70    546.67 o 
  -8   2  14     1072.62     1088.85     83.53 o 
  -7   2  14     2017.50     1860.11    104.99 o 
  -6   2  14     4867.53     4752.85    250.24 o 
  -5   2  14    11851.13    11774.17    260.53 o 
  -4   2  14    10252.72     9785.24    261.29 o 
  -3   2  14     1160.83     1102.33     71.72 o 
  -2   2  14     1964.88     1704.95     88.21 o 
  -1   2  14     6180.09     6261.01    217.29 o 
   0   2  14    12980.88    11813.32    303.02 o 
   1   2  14     4356.45     4513.87    192.15 o 
   2   2  14        5.82       16.52     38.17 o 
   3   2  14      407.94      552.60     86.36 o 
   4   2  14     2701.83     2922.12    167.98 o 
   5   2  14     6862.70     6731.98    419.88 o 
 -15   3  14       21.59       23.54     63.95 o 
 -14   3  14      827.38      688.33    142.11 o 
 -13   3  14     1234.43     1358.83    176.08 o 
 -12   3  14      203.68      245.01     62.03 o 
 -11   3  14      301.31      315.87     67.79 o 
 -10   3  14        2.85        3.79     35.41 o 
  -9   3  14      309.79      243.26     53.67 o 
  -8   3  14      363.14      406.18     60.49 o 
  -7   3  14     1262.91     1013.16     99.47 o 
  -6   3  14       95.45       66.67     31.68 o 
  -5   3  14      168.67      182.50     45.82 o 
  -4   3  14     1680.03     1280.88     91.15 o 
  -3   3  14       63.52       96.81     36.74 o 
  -2   3  14     2244.26     2042.05    217.37 o 
  -1   3  14     2296.07     1848.51    107.76 o 
   0   3  14      104.57       68.49     28.77 o 
   1   3  14      605.07      575.60     83.36 o 
   2   3  14      662.83      729.88     93.45 o 
   3   3  14       51.17       11.29     38.91 o 
   4   3  14      101.74      106.46     52.59 o 
   5   3  14       66.94       64.23     49.23 o 
 -15   4  14     3938.46     4480.35    307.75 o 
 -14   4  14     4699.60     4497.48    203.30 o 
 -13   4  14     1240.51     1342.68    123.01 o 
 -12   4  14      339.19      373.19     71.84 o 
 -11   4  14     4297.43     4282.73    337.73 o 
 -10   4  14     5336.31     5332.12    281.99 o 
  -9   4  14     2877.78     3145.13    152.71 o 
  -8   4  14      619.35      649.39     73.01 o 
  -7   4  14      135.44       91.77     38.59 o 
  -6   4  14     2333.18     2357.36    216.05 o 
  -5   4  14     8486.01     8557.64    300.20 o 
  -4   4  14     6642.78     6443.74    405.45 o 
  -3   4  14     2908.87     2613.60    132.84 o 
  -2   4  14      436.16      444.26     67.28 o 
  -1   4  14     3578.26     3604.36    133.13 o 
   0   4  14     3852.43     4324.29    147.96 o 
   1   4  14     3168.45     3426.76    135.21 o 
   2   4  14     1719.75     1445.69     99.38 o 
   3   4  14      385.36      392.63     79.75 o 
   4   4  14     2814.64     3008.60    172.19 o 
   5   4  14     2346.43     2607.66    238.47 o 
 -14   5  14       32.11       89.31     55.29 o 
 -13   5  14     1249.47     1439.77    117.70 o 
 -12   5  14     3979.04     3852.75    185.02 o 
 -11   5  14     1876.89     1759.90    174.52 o 
 -10   5  14      340.18      298.45     62.51 o 
  -9   5  14      114.13      176.44     51.74 o 
  -8   5  14     1430.08     1247.72    100.46 o 
  -7   5  14     1889.11     1955.18    114.73 o 
  -6   5  14     1445.62     1423.86    100.47 o 
  -5   5  14     1095.85     1008.90     87.44 o 
  -4   5  14     2198.04     2068.27    121.37 o 
  -3   5  14     1810.73     1765.45    117.24 o 
  -2   5  14     3052.43     2990.45    148.05 o 
  -1   5  14     1420.33     1204.85     97.33 o 
   0   5  14       98.59      100.06     34.77 o 
   1   5  14        5.29       22.64     28.60 o 
   2   5  14     1471.24     1391.42     94.09 o 
   3   5  14      981.90     1132.85    117.44 o 
   4   5  14      305.09      393.09     96.42 o 
 -14   6  14     3606.21     3726.82    193.30 o 
 -13   6  14      383.01      494.21     84.25 o 
 -12   6  14      191.34      230.48     82.16 o 
 -11   6  14     2759.18     2861.25    157.16 o 
 -10   6  14     4770.34     4883.77    297.54 o 
  -9   6  14     7787.51     7392.40    329.51 o 
  -8   6  14     3143.33     2989.29    155.02 o 
  -7   6  14      300.55      310.05     60.54 o 
  -6   6  14     8490.02     8021.14    260.90 o 
  -5   6  14     4156.92     4403.70    265.12 o 
  -4   6  14     3666.20     3836.26    167.24 o 
  -3   6  14     1172.77     1115.93     94.19 o 
  -2   6  14       17.34       13.03     29.57 o 
  -1   6  14     4490.56     4489.06    188.34 o 
   0   6  14     7412.15     7064.70    553.77 o 
   1   6  14     3107.40     2937.46    129.59 o 
   2   6  14      555.52      595.91     71.57 o 
   3   6  14      826.52      915.58     85.64 o 
   4   6  14     2077.80     2266.38    146.92 o 
 -13   7  14     1248.24     1820.74    184.74 o 
 -12   7  14     2012.86     1979.74    134.19 o 
 -11   7  14     1505.10     1496.01    115.71 o 
 -10   7  14        3.12       29.90     27.95 o 
  -9   7  14     1183.81     1160.06    100.41 o 
  -8   7  14     2683.83     2552.96    144.99 o 
  -7   7  14     2204.68     2382.18    140.45 o 
  -6   7  14      813.52      789.83     87.67 o 
  -5   7  14       15.40       52.63     36.19 o 
  -4   7  14      152.11      240.12     58.46 o 
  -3   7  14     2698.15     2765.13    148.13 o 
  -2   7  14     2370.59     2412.18    140.49 o 
  -1   7  14      425.95      574.46     80.70 o 
   0   7  14       46.64       45.90     27.94 o 
   1   7  14     1649.20     1656.76     99.28 o 
   2   7  14     1305.36     1325.12     95.18 o 
   3   7  14     1995.29     1979.85    114.12 o 
 -13   8  14      261.91      261.12     81.27 o 
 -12   8  14       30.06       79.09     33.39 o 
 -11   8  14     1186.78     1251.99    114.80 o 
 -10   8  14     3184.88     3568.87    230.03 o 
  -9   8  14     2770.53     2827.59    156.91 o 
  -8   8  14     1474.83     1577.70    116.71 o 
  -7   8  14      159.38      246.44     60.92 o 
  -6   8  14     5082.06     4900.86    161.01 o 
  -5   8  14     6106.49     5841.12    213.10 o 
  -4   8  14     1786.28     1950.67    127.33 o 
  -3   8  14       63.24      105.92     41.09 o 
  -2   8  14      354.74      471.49     75.85 o 
  -1   8  14     4584.41     4474.69    195.89 o 
   0   8  14     3868.24     3995.44    187.77 o 
   1   8  14     1023.28     1285.16    123.46 o 
   2   8  14       34.37       53.33     26.10 o 
 -12   9  14     1177.71     1350.97    113.31 o 
 -11   9  14      979.20     1106.63    112.85 o 
 -10   9  14        1.19       20.68     24.40 o 
  -9   9  14     2656.77     2336.32    144.89 o 
  -8   9  14     4770.95     4893.83    212.99 o 
  -7   9  14      976.41     1312.44    113.57 o 
  -6   9  14     1743.99     1785.44    127.47 o 
  -5   9  14       77.90       71.56     33.33 o 
  -4   9  14      525.12      624.12     83.96 o 
  -3   9  14     3742.28     3643.37    176.47 o 
  -2   9  14     2681.73     2907.27    159.36 o 
  -1   9  14     1199.03     1392.16    143.88 o 
   0   9  14      163.23      161.04     44.79 o 
   1   9  14     1201.78     1368.69    215.60 o 
   2   9  14     2581.61     2576.46    130.13 o 
 -11  10  14      212.25      329.48     65.37 o 
 -10  10  14      268.55      326.83     64.68 o 
  -9  10  14     1066.06     1147.70    116.72 o 
  -8  10  14     1220.66     1186.26    109.89 o 
  -7  10  14      456.68      466.84     81.78 o 
  -6  10  14     2994.09     2902.27    165.64 o 
  -5  10  14     2402.78     2420.91    120.07 o 
  -4  10  14      871.29      918.09     81.94 o 
  -3  10  14       18.68       25.83     30.60 o 
  -2  10  14      524.20      567.06     83.66 o 
  -1  10  14      981.76     1262.94    146.77 o 
   0  10  14     1602.94     1558.47    120.63 o 
   1  10  14      480.50      637.62     91.19 o 
  -9  11  14      198.14      214.37     59.73 o 
  -8  11  14     4101.55     4486.13    214.24 o 
  -7  11  14     4450.64     4865.64    221.06 o 
  -6  11  14     2048.61     2329.25    152.75 o 
  -5  11  14        0.12       12.62     28.04 o 
  -4  11  14     1938.23     1909.60    109.45 o 
  -3  11  14     5114.25     5272.20    182.98 o 
  -2  11  14     3440.63     3719.05    187.89 o 
  -1  11  14     1223.13     1290.90    145.44 o 
  -6  12  14      474.36      538.95     88.03 o 
  -5  12  14     1306.12     1457.17    125.32 o 
  -4  12  14      553.00      609.00     73.59 o 
 -15   1  15     2664.88     3273.34    262.01 o 
 -14   1  15     3645.05     4107.32    277.55 o 
 -13   1  15     3504.02     4081.57    265.12 o 
 -12   1  15      515.88      535.02     77.15 o 
 -11   1  15     1471.89     1508.34    111.16 o 
 -10   1  15    11327.38    10977.29    383.24 o 
  -9   1  15    10079.95     9886.06    247.27 o 
  -8   1  15     6156.25     5781.07    273.56 o 
  -7   1  15       47.31       52.83     31.30 o 
  -6   1  15      821.03      797.31     83.24 o 
  -5   1  15    10730.28    10060.39    267.61 o 
  -4   1  15    15005.28    14044.49    321.23 o 
  -3   1  15     5459.72     4943.89    305.08 o 
  -2   1  15       77.65       69.69     37.27 o 
  -1   1  15     6432.41     5227.33    428.98 o 
   0   1  15     5858.84     5725.32    220.11 o 
   1   1  15     6771.65     6411.24    237.32 o 
   2   1  15     5473.93     5197.46    218.86 o 
   3   1  15      500.66      445.51     84.93 o 
   4   1  15     2168.42     2120.34    151.03 o 
 -15   2  15       15.95        2.66     75.05 o 
 -14   2  15      306.86      222.04    103.03 o 
 -13   2  15       94.29      137.96     46.00 o 
 -12   2  15      625.16      586.64     84.64 o 
 -11   2  15      380.80      348.54     68.75 o 
 -10   2  15       16.88       21.87     28.98 o 
  -9   2  15       91.79       92.91     34.90 o 
  -8   2  15      905.63      785.31     78.81 o 
  -7   2  15       31.67       46.70     28.13 o 
  -6   2  15        4.10       20.65     44.85 o 
  -5   2  15      502.62      476.15     69.72 o 
  -4   2  15      422.57      254.22     57.11 o 
  -3   2  15      342.76      193.30     50.77 o 
  -2   2  15      170.97      157.32     50.99 o 
  -1   2  15     1302.05     1013.95    101.65 o 
   0   2  15      218.65      206.91     57.29 o 
   1   2  15       91.75       70.01     42.53 o 
   2   2  15      137.83      127.23     51.84 o 
   3   2  15      778.02      756.21    102.53 o 
   4   2  15      221.40      216.58     68.09 o 
 -14   3  15     5319.01     4863.15    311.30 o 
 -13   3  15     4780.90     5217.17    212.98 o 
 -12   3  15      343.25      389.79     74.32 o 
 -11   3  15     1533.33     1507.99    117.28 o 
 -10   3  15     3944.97     4070.44    176.00 o 
  -9   3  15     3972.19     4058.03    238.03 o 
  -8   3  15     1960.86     2193.77    195.84 o 
  -7   3  15     1311.65     1287.84    131.89 o 
  -6   3  15     1325.39     1299.07     94.92 o 
  -5   3  15     3219.66     3129.83    143.31 o 
  -4   3  15     9716.65     9366.30    248.33 o 
  -3   3  15     7243.00     6832.02    178.61 o 
  -2   3  15       77.82       95.32     51.96 o 
  -1   3  15     1121.42     1162.73    103.46 o 
   0   3  15     2986.41     3273.58    168.97 o 
   1   3  15     5186.18     5101.27    236.47 o 
   2   3  15     3350.33     3257.70    176.94 o 
   3   3  15      159.21      157.23     60.27 o 
   4   3  15     1266.61     1304.40    129.00 o 
 -14   4  15      196.74      170.78     55.15 o 
 -13   4  15     1866.00     1732.07    129.30 o 
 -12   4  15     1241.05     1416.13    134.78 o 
 -11   4  15      137.93      191.70     53.80 o 
 -10   4  15      867.94      764.24     88.22 o 
  -9   4  15       28.84       30.28     34.35 o 
  -8   4  15      182.33      230.89     52.92 o 
  -7   4  15      737.08      730.75     80.86 o 
  -6   4  15     1978.59     1917.22    130.12 o 
  -5   4  15     1672.81     1446.12    102.45 o 
  -4   4  15      338.16      318.65     61.45 o 
  -3   4  15     1851.08     1700.48    112.75 o 
  -2   4  15     2720.85     2611.64    115.69 o 
  -1   4  15      491.63      561.28     64.44 o 
   0   4  15      421.02      323.02     66.83 o 
   1   4  15      456.66      321.81    118.13 o 
   2   4  15       89.10      114.16     52.02 o 
   3   4  15      619.11      623.21     97.31 o 
 -14   5  15     4784.48     5113.87    224.18 o 
 -13   5  15     1736.21     1864.28    135.83 o 
 -12   5  15      372.54      521.35    114.13 o 
 -11   5  15      607.25      654.89     87.10 o 
 -10   5  15     6348.45     6148.83    323.96 o 
  -9   5  15     6565.75     7029.39    237.69 o 
  -8   5  15     3376.08     3433.65    229.59 o 
  -7   5  15      209.02      240.79     55.81 o 
  -6   5  15     1788.07     1740.08    135.67 o 
  -5   5  15     5571.64     5628.61    202.30 o 
  -4   5  15     5453.76     5714.49    204.28 o 
  -3   5  15     1710.25     1918.44    121.89 o 
  -2   5  15      102.23       95.51     40.34 o 
  -1   5  15      200.57      310.35     52.18 o 
   0   5  15     4327.73     4502.20    159.13 o 
   1   5  15     7664.77     7184.98    315.96 o 
   2   5  15     1280.84     1414.18    127.47 o 
   3   5  15      141.07      157.36     59.40 o 
 -13   6  15      154.46      325.96     93.26 o 
 -12   6  15     2400.61     2356.51    144.83 o 
 -11   6  15     2720.59     2632.71    290.87 o 
 -10   6  15      151.91      223.57     54.01 o 
  -9   6  15        3.05       15.48     25.86 o 
  -8   6  15      414.00      417.15     71.06 o 
  -7   6  15     3278.62     3039.75    150.66 o 
  -6   6  15     2374.55     2201.61    129.96 o 
  -5   6  15       46.36       52.05     39.26 o 
  -4   6  15        2.42       23.08     32.50 o 
  -3   6  15     1359.43     1290.95    103.70 o 
  -2   6  15     3814.12     3464.84    168.16 o 
  -1   6  15      975.69     1093.17     99.70 o 
   0   6  15      969.28      998.26     82.00 o 
   1   6  15       93.68      141.98     36.57 o 
   2   6  15     1237.00     1216.23     92.62 o 
 -13   7  15     2404.15     2530.89    209.83 o 
 -12   7  15        9.18       52.42     31.23 o 
 -11   7  15      257.55      314.62     61.71 o 
 -10   7  15     4419.70     4634.19    256.24 o 
  -9   7  15     6583.34     6408.45    469.40 o 
  -8   7  15     5187.92     4674.51    200.49 o 
  -7   7  15      120.71       70.79     34.52 o 
  -6   7  15      360.83      433.66     72.41 o 
  -5   7  15     7582.06     7398.99    242.26 o 
  -4   7  15     2390.88     2570.67    144.71 o 
  -3   7  15     3097.17     2969.67    157.36 o 
  -2   7  15       40.34       50.53     28.81 o 
  -1   7  15      949.71      909.81     99.06 o 
   0   7  15     6041.61     5880.88    229.38 o 
   1   7  15     5201.28     5170.00    180.35 o 
   2   7  15     1540.71     1623.34    104.42 o 
 -12   8  15     1598.32     1788.70    128.74 o 
 -11   8  15     1560.53     1763.23    194.73 o 
 -10   8  15      247.91      346.21     66.09 o 
  -9   8  15       40.53       90.15     36.86 o 
  -8   8  15     1549.07     1501.67    114.44 o 
  -7   8  15     3008.38     2974.87    163.51 o 
  -6   8  15     2597.62     2449.06    141.87 o 
  -5   8  15      810.03      914.06     96.86 o 
  -4   8  15       17.95       58.51     38.64 o 
  -3   8  15     1665.48     1613.65    117.80 o 
  -2   8  15     1927.73     2152.64    149.43 o 
  -1   8  15     2515.51     2525.32    151.34 o 
   0   8  15       41.58      112.40     37.08 o 
   1   8  15        5.04       42.11     26.19 o 
 -11   9  15      140.35      164.80     67.06 o 
 -10   9  15      478.70      712.47     94.18 o 
  -9   9  15     1755.49     1646.61    194.29 o 
  -8   9  15      814.56     1033.29    111.18 o 
  -7   9  15      207.34      198.88     51.88 o 
  -6   9  15      846.78      818.72     99.05 o 
  -5   9  15     2376.48     2424.06    144.55 o 
  -4   9  15     2712.71     2843.92    157.74 o 
  -3   9  15      373.96      309.79     63.27 o 
  -2   9  15        0.57       16.45     24.75 o 
  -1   9  15      285.65      392.29     68.39 o 
   0   9  15     1180.21     1344.96    111.94 o 
  -9  10  15       47.14       21.82     26.77 o 
  -8  10  15     1716.78     1971.59    140.28 o 
  -7  10  15     3353.54     3374.74    183.80 o 
  -6  10  15     3280.22     3746.70    192.32 o 
  -5  10  15     1336.80     1411.51    113.41 o 
  -4  10  15       93.51      111.76     30.84 o 
  -3  10  15     2225.04     2601.64    196.73 o 
  -2  10  15     4391.68     4607.90    210.52 o 
  -1  10  15     2859.09     2981.07    170.35 o 
  -7  11  15       65.44      109.96     40.99 o 
  -6  11  15      267.86      260.65     62.59 o 
  -5  11  15     1410.19     1470.28    123.23 o 
  -4  11  15      382.37      554.32     70.04 o 
 -11   0  16       35.64       43.96     43.08 o 
 -10   0  16     4199.43     3931.91    234.03 o 
  -9   0  16    13348.54    13079.13    431.65 o 
  -8   0  16     8150.34     7926.88    339.28 o 
  -7   0  16     5973.02     5776.19    292.21 o 
  -6   0  16      186.57      179.41     69.28 o 
  -5   0  16     6763.80     5892.54    302.42 o 
  -4   0  16    19401.10    18844.22    550.66 o 
  -3   0  16     7682.02     7367.34    346.83 o 
  -2   0  16     2043.37     1945.97    182.52 o 
  -1   0  16      627.51      472.06    114.13 o 
   0   0  16     3754.67     3307.97    249.13 o 
   1   0  16    10946.74    10175.72    440.53 o 
   2   0  16     3368.67     3546.45    270.45 o 
   3   0  16     4756.05     3843.09    285.99 o 
 -14   1  16       11.49       44.41     76.38 o 
 -13   1  16        0.14        3.11     64.39 o 
 -12   1  16        0.66        5.77     39.08 o 
 -11   1  16      164.63      137.22     65.28 o 
  -9   1  16        0.12        8.36     26.53 o 
  -8   1  16       15.96       10.20     26.92 o 
  -7   1  16       21.01       18.25     30.97 o 
  -6   1  16      166.87      108.85     43.75 o 
  -5   1  16      100.86       78.31     37.72 o 
  -4   1  16     1162.79      963.46     97.12 o 
  -3   1  16      756.83      578.90     80.69 o 
  -2   1  16       65.63       96.79     55.95 o 
  -1   1  16       63.25       90.56     44.25 o 
   0   1  16      196.97      151.41     54.79 o 
   1   1  16       14.80        9.56     42.04 o 
   2   1  16       80.87       73.01     47.53 o 
   3   1  16      140.54      118.42     56.77 o 
 -14   2  16     5367.85     5419.59    325.07 o 
 -13   2  16     3362.17     3754.28    263.79 o 
 -12   2  16     2222.21     2518.20    146.79 o 
 -11   2  16       49.65       39.67     32.02 o 
 -10   2  16     2093.99     2009.92    170.53 o 
  -9   2  16     4181.28     4212.80    167.94 o 
  -8   2  16     5433.91     5840.58    286.43 o 
  -7   2  16     6126.63     5745.99    289.99 o 
  -6   2  16      129.77      103.63     40.21 o 
  -5   2  16     2460.92     2389.47    137.87 o 
  -4   2  16     9256.61     8978.57    268.75 o 
  -3   2  16     9948.39     9218.59    286.43 o 
  -2   2  16     2150.59     1946.49    220.71 o 
  -1   2  16       66.54      135.49     48.05 o 
   0   2  16     1984.95     1773.30    133.03 o 
   1   2  16     5608.71     5841.50    238.01 o 
   2   2  16     6739.35     6289.66    353.93 o 
   3   2  16     1196.14     1220.53    127.17 o 
 -14   3  16      547.59      516.02    132.78 o 
 -13   3  16        7.82       46.80     48.63 o 
 -12   3  16      191.70      287.77     82.16 o 
 -11   3  16      784.33      715.28     96.81 o 
 -10   3  16        4.30       12.73     29.08 o 
  -9   3  16      305.48      271.78     84.38 o 
  -8   3  16      341.40      200.28     71.94 o 
  -7   3  16      947.96      830.30     85.21 o 
  -6   3  16     1674.09     1646.91    124.79 o 
  -5   3  16      400.80      471.17    105.25 o 
  -4   3  16      520.79      290.65     59.90 o 
  -3   3  16       28.95       48.65     43.30 o 
  -2   3  16      279.87      245.56     57.93 o 
  -1   3  16        7.48       23.10     33.25 o 
   0   3  16      191.46      238.13     65.94 o 
   1   3  16       91.15       64.59     43.53 o 
   2   3  16       96.38       96.45     51.72 o 
 -14   4  16     1886.75     2313.67    229.15 o 
 -13   4  16     4419.36     4781.98    212.41 o 
 -12   4  16     1824.00     1924.58    141.88 o 
 -11   4  16      188.99      177.68     48.86 o 
 -10   4  16      528.68      607.71     82.06 o 
  -9   4  16     5068.85     4994.60    276.66 o 
  -8   4  16     4014.80     4238.74    175.53 o 
  -7   4  16      700.12      921.73     99.70 o 
  -6   4  16       85.48       93.95     42.53 o 
  -5   4  16     1863.96     2062.23    125.50 o 
  -4   4  16     6232.75     6124.02    212.50 o 
  -3   4  16     4249.40     4040.25    313.52 o 
  -2   4  16     2118.08     1904.31    205.39 o 
  -1   4  16       31.71       68.08     36.56 o 
   0   4  16     4240.88     3889.37    191.98 o 
   1   4  16     1158.74     1540.37    129.40 o 
   2   4  16     3892.49     4029.39    205.90 o 
 -13   5  16      363.42      335.01     68.39 o 
 -12   5  16      738.29      783.06    123.68 o 
 -11   5  16     1140.93     1184.17    105.19 o 
 -10   5  16       10.74       79.70     39.30 o 
  -9   5  16      166.96      183.58     47.22 o 
  -8   5  16        2.10       34.64     47.96 o 
  -7   5  16      282.49      289.90     64.19 o 
  -6   5  16     2573.87     2405.27    178.08 o 
  -5   5  16     1293.51     1244.25    102.37 o 
  -4   5  16       14.75       18.21     30.46 o 
  -3   5  16     1594.65     1320.90    104.38 o 
  -2   5  16     1689.15     1551.03     94.67 o 
  -1   5  16     1825.96     1742.14    100.96 o 
   0   5  16       11.97       45.66     33.43 o 
   1   5  16      154.19      135.21     57.21 o 
   2   5  16      111.46      124.48     56.33 o 
 -13   6  16     2948.46     3349.41    227.81 o 
 -12   6  16     1076.38     1277.95    175.86 o 
 -11   6  16      267.85      275.46     56.65 o 
 -10   6  16     1276.65     1404.04    110.64 o 
  -9   6  16     2977.31     3401.68    172.06 o 
  -8   6  16     3794.38     3594.85    242.03 o 
  -7   6  16     1839.93     1915.33    123.39 o 
  -6   6  16      161.38      162.66     47.85 o 
  -5   6  16     1319.41     1413.77    108.00 o 
  -4   6  16     1962.87     2145.45    132.29 o 
  -3   6  16     2780.81     3044.79    158.57 o 
  -2   6  16     1466.29     1527.14    115.11 o 
  -1   6  16        9.22       43.03     24.94 o 
   0   6  16     1910.67     1716.76    132.11 o 
   1   6  16     8514.91     8029.01    287.19 o 
 -12   7  16     1490.68     1515.17    174.97 o 
 -11   7  16     1367.00     1735.68    127.56 o 
 -10   7  16     1969.75     1868.85    129.00 o 
  -9   7  16      242.90      360.66     66.95 o 
  -8   7  16      535.21      457.08     75.82 o 
  -7   7  16     1608.59     1870.92    175.86 o 
  -6   7  16     3329.41     3470.47    167.93 o 
  -5   7  16     1939.58     1918.04    126.31 o 
  -4   7  16      496.89      484.29     75.44 o 
  -3   7  16      577.45      582.21     82.41 o 
  -2   7  16     2088.72     2117.81    147.88 o 
  -1   7  16     2801.98     2828.18    159.51 o 
   0   7  16      980.77     1012.62     84.72 o 
 -11   8  16       28.73       70.17     46.63 o 
 -10   8  16      470.68      590.71     87.46 o 
  -9   8  16     2921.47     2760.19    161.59 o 
  -8   8  16     5906.15     5638.98    353.27 o 
  -7   8  16      983.31      917.91    104.40 o 
  -6   8  16      257.61      300.49     60.60 o 
  -5   8  16     1160.60     1292.08    105.33 o 
  -4   8  16     2226.14     2679.02    153.02 o 
  -3   8  16     2431.94     2406.97    145.43 o 
  -2   8  16     2147.87     2096.65    137.42 o 
  -1   8  16      121.50      174.04     42.99 o 
 -10   9  16     2894.75     3048.36    174.82 o 
  -9   9  16       58.59      138.47     43.52 o 
  -8   9  16      212.26      252.71     69.94 o 
  -7   9  16     2295.90     2363.02    153.36 o 
  -6   9  16     3256.53     3453.50    184.01 o 
  -5   9  16     3586.67     3833.76    185.11 o 
  -4   9  16      275.47      354.45     64.37 o 
  -3   9  16      593.44      602.48     86.81 o 
  -2   9  16     1045.54     1195.98    108.94 o 
  -7  10  16      802.37      830.75    103.87 o 
  -6  10  16       18.87       19.66     34.48 o 
  -5  10  16     1036.15     1167.55     89.38 o 
  -4  10  16     1918.41     1902.88    133.01 o 
 -11   1  17     1254.85     1358.01    149.66 o 
 -10   1  17      204.63      127.01     59.06 o 
  -9   1  17     2463.68     2422.56    137.38 o 
  -8   1  17    10713.40    10001.84    281.35 o 
  -7   1  17     5999.17     5903.17    217.45 o 
  -6   1  17     1602.46     1559.13    112.85 o 
  -5   1  17      665.27      699.77     86.53 o 
  -4   1  17     3278.33     3366.68    168.67 o 
  -3   1  17     7881.58     7480.23    277.11 o 
  -2   1  17     3306.29     3512.40    179.88 o 
  -1   1  17      223.73      256.51     68.88 o 
   0   1  17      262.71      242.52     68.47 o 
   1   1  17     2917.77     2851.80    175.63 o 
 -12   2  17      133.42      118.13     57.73 o 
 -11   2  17       56.88       29.31     34.64 o 
  -9   2  17      463.92      492.04    102.14 o 
  -8   2  17     1059.77      805.47     89.70 o 
  -7   2  17      243.96      194.52     50.04 o 
  -6   2  17      818.80      907.49     97.03 o 
  -5   2  17       64.89      114.39     42.63 o 
  -4   2  17       29.97       34.36     28.87 o 
  -3   2  17        0.07       36.48     32.86 o 
  -2   2  17     1056.45      639.80    100.14 o 
  -1   2  17       74.36       88.43     34.66 o 
   0   2  17      755.29      597.11     96.39 o 
   1   2  17      774.47      638.86    100.14 o 
 -12   3  17     3703.66     4066.91    268.23 o 
 -11   3  17     1202.16     1173.71     98.16 o 
 -10   3  17      163.00      249.57     72.83 o 
  -8   3  17     3346.90     3828.44    243.80 o 
  -7   3  17     2554.52     2966.92    218.04 o 
  -6   3  17     2215.33     2085.38    176.52 o 
  -5   3  17      331.69      358.65     67.16 o 
  -4   3  17     4930.63     4630.81    200.46 o 
  -3   3  17     5590.35     5423.62    658.57 o 
  -2   3  17     3906.69     3871.74    190.60 o 
  -1   3  17     1083.92     1167.87    126.12 o 
   0   3  17        9.16       51.20     46.18 o 
   1   3  17     2594.89     2430.19    162.45 o 
 -13   4  17      122.84      121.85     36.92 o 
 -12   4  17      332.78      339.59     63.73 o 
 -11   4  17      866.07      861.66     94.98 o 
 -10   4  17      162.00      298.86     58.09 o 
  -9   4  17      284.49      423.66     98.14 o 
  -8   4  17       68.87       81.82     37.94 o 
  -7   4  17       12.86       15.94     24.54 o 
  -6   4  17     1441.78     1582.71    162.09 o 
  -5   4  17      863.43      830.44    135.45 o 
  -4   4  17      164.63      203.77     49.93 o 
  -3   4  17      305.82      284.93     65.81 o 
  -2   4  17      100.56      164.92     49.51 o 
  -1   4  17      503.19      670.73     93.70 o 
   0   4  17     1828.65     1553.87    132.47 o 
 -12   5  17     2996.55     3293.35    409.89 o 
 -11   5  17     1151.16     1192.98    101.05 o 
 -10   5  17      115.03      142.17     39.55 o 
  -9   5  17     2793.93     2986.90    220.27 o 
  -8   5  17     3924.68     4133.08    257.57 o 
  -7   5  17     3316.28     3700.68    325.51 o 
  -6   5  17      617.25      777.45     89.33 o 
  -5   5  17      486.90      426.98     71.26 o 
  -4   5  17     2742.05     2900.81    153.27 o 
  -3   5  17     4810.60     4622.87    442.08 o 
  -2   5  17     1661.23     1904.43    136.88 o 
  -1   5  17      715.92      722.41    104.14 o 
   0   5  17      647.93      613.93     93.62 o 
 -12   6  17      837.69      772.40     99.25 o 
 -11   6  17      806.26     1067.70    102.22 o 
 -10   6  17      849.18      970.03    103.62 o 
  -9   6  17      138.52      144.33     42.14 o 
  -8   6  17       29.90      123.01     54.62 o 
  -7   6  17      164.05      254.25     56.05 o 
  -6   6  17     2014.35     1889.99    124.62 o 
  -5   6  17     3080.36     2929.27    157.00 o 
  -4   6  17      204.65      281.97     58.03 o 
  -3   6  17      363.51      334.63     62.91 o 
  -2   6  17     1310.37     1038.62    260.01 o 
  -1   6  17      574.86      643.58     95.45 o 
 -11   7  17      597.25      674.55     94.57 o 
 -10   7  17      141.06      172.13     41.47 o 
  -9   7  17     3074.42     2948.58    164.97 o 
  -8   7  17     3454.43     3521.57    181.05 o 
  -7   7  17     2817.55     2969.58    227.81 o 
  -6   7  17      205.11      314.98     61.36 o 
  -5   7  17      103.46      147.02     59.06 o 
  -4   7  17     1491.87     1602.31    119.40 o 
  -3   7  17     2456.00     2813.05    211.61 o 
  -2   7  17     2090.60     2336.95    145.43 o 
  -9   8  17     1138.20     1185.41    109.65 o 
  -8   8  17      256.67      227.05     79.93 o 
  -7   8  17      510.12      505.50     82.52 o 
  -6   8  17     1801.58     1951.40    130.54 o 
  -5   8  17     2297.42     2588.69    151.01 o 
  -4   8  17      975.03     1071.21    108.64 o 
  -3   8  17      196.47      178.12     43.12 o 
  -9   0  18      916.96      982.31    139.44 o 
  -8   0  18     6654.45     6416.56    327.29 o 
  -7   0  18     4112.39     4264.97    269.56 o 
  -6   0  18     1763.37     2143.59    191.84 o 
  -5   0  18      924.96     1033.38    152.32 o 
  -4   0  18       24.61       65.28     35.53 o 
  -3   0  18      888.49     1285.18    153.21 o 
  -2   0  18     4285.43     4509.66    296.65 o 
  -1   0  18     5065.52     4705.50    314.85 o 
   0   0  18      335.68      362.82    110.58 o 
 -10   1  18        5.24       28.87     34.64 o 
  -9   1  18     1859.70     1620.95    114.71 o 
  -8   1  18       13.14        2.29     39.52 o 
  -7   1  18        3.36        3.55     25.12 o 
  -6   1  18      514.02      431.47     72.04 o 
  -5   1  18      457.45      408.60     71.28 o 
  -4   1  18      254.88      210.57     49.29 o 
  -3   1  18       31.55       37.86     27.05 o 
  -2   1  18      199.41      175.21     56.04 o 
  -1   1  18       65.57       55.26     41.85 o 
   0   1  18       37.93       29.78     39.55 o 
 -11   2  18     5189.11     5230.85    305.08 o 
 -10   2  18      727.82      655.02    116.79 o 
  -9   2  18      651.19      615.50    115.02 o 
  -8   2  18     2872.28     3257.06    165.31 o 
  -7   2  18     6190.94     6035.09    276.00 o 
  -6   2  18     5529.27     5168.54    441.86 o 
  -5   2  18      224.22      305.94     60.14 o 
  -4   2  18     1214.10     1170.19    106.90 o 
  -3   2  18     3768.16     3902.29    241.80 o 
  -2   2  18     5307.50     5107.59    335.73 o 
  -1   2  18     3301.09     3123.66    180.44 o 
 -12   3  18       16.91       97.25     46.63 o 
 -11   3  18       44.41       79.05     47.07 o 
  -8   3  18       19.58       47.96     42.63 o 
  -7   3  18       14.17       28.01     25.30 o 
  -6   3  18      131.31      197.60     49.06 o 
  -5   3  18       22.79       80.75     32.68 o 
  -4   3  18      137.66      227.30     50.90 o 
  -3   3  18      185.89      166.61     52.40 o 
  -2   3  18        4.50       47.06     39.30 o 
  -1   3  18       52.88       76.08     37.09 o 
 -12   4  18     4060.92     4524.76    293.09 o 
 -11   4  18     1929.91     2325.66    207.83 o 
 -10   4  18      147.29      186.96     65.72 o 
  -8   4  18     2791.57     3207.61    228.26 o 
  -7   4  18     7210.17     7457.04    357.04 o 
  -6   4  18      962.30     1269.63    147.88 o 
  -5   4  18      518.65      568.36     82.87 o 
  -4   4  18     1269.74     1084.50    121.01 o 
  -3   4  18     3730.86     3455.23    185.58 o 
  -2   4  18     4608.13     4509.78    215.40 o 
  -1   4  18     3472.64     3530.45    400.78 o 
 -11   5  18      332.95      430.59     74.09 o 
 -10   5  18      635.27      829.10    139.00 o 
  -9   5  18      448.34      478.28    103.47 o 
  -8   5  18      621.89      525.35    105.69 o 
  -7   5  18      417.43      461.40    105.25 o 
  -6   5  18      619.56      619.94    122.12 o 
  -5   5  18     1357.21     1645.77    172.75 o 
  -4   5  18      202.64      286.50     74.38 o 
  -3   5  18      110.04      201.19     85.71 o 
  -2   5  18      100.85      120.12     45.82 o 
 -10   6  18      252.22      350.36     64.09 o 
  -9   6  18      337.28      412.28     71.74 o 
  -8   6  18     2740.28     2633.41    211.83 o 
  -7   6  18     4033.91     4328.03    273.56 o 
  -6   6  18     2008.53     1961.40    127.88 o 
  -5   6  18        4.72       59.95     38.64 o 
  -4   6  18      520.93      571.53    123.01 o 
  -3   6  18     1677.80     1712.78    132.66 o 
  -8   7  18     1363.71     1333.93    115.46 o 
  -7   7  18      103.24      108.80     55.07 o 
  -6   7  18     1379.74     1376.48    108.85 o 
  -5   7  18     2523.63     2696.03    225.15 o 
 -10   1  19     3044.86     2798.17    218.93 o 
  -9   1  19       14.56      118.35     35.08 o 
  -8   1  19     2053.77     1999.26    132.04 o 
  -7   1  19     3535.30     3800.57    185.42 o 
  -6   1  19     3102.97     3327.16    175.49 o 
  -5   1  19     1171.01     1210.92    184.07 o 
  -4   1  19      984.55      806.93    100.27 o 
  -3   1  19     1575.80     1479.95    119.01 o 
 -11   2  19       31.93       45.30     37.75 o 
 -10   2  19      176.55      161.20     62.17 o 
  -9   2  19       40.11       95.97     34.21 o 
  -8   2  19      650.68      548.66     79.76 o 
  -7   2  19      161.63      161.20     44.11 o 
  -6   2  19       10.53       54.44     26.86 o 
  -5   2  19      332.37      348.86     64.17 o 
  -4   2  19       68.06      139.64     36.41 o 
  -3   2  19       43.44      121.20     37.96 o 
  -9   3  19      353.10      290.87     79.49 o 
  -8   3  19      925.33      951.43    122.34 o 
  -7   3  19     5216.18     4944.24    215.08 o 
  -6   3  19     5675.19     5485.33    360.82 o 
  -5   3  19     2099.00     2016.32    189.62 o 
  -4   3  19       39.44       20.72     22.60 o 
  -3   3  19     1124.91     1165.88    122.44 o 
  -8   4  19      682.24      755.39    127.45 o 
  -7   4  19       39.78       85.63     31.47 o 
  -6   4  19       18.45       55.25     29.24 o 
  -5   4  19      400.28      451.45     74.08 o 
  -4   4  19      470.50      482.87     79.91 o 
  -7   5  19     3356.45     3761.38    260.68 o 
  -6   5  19     3586.29     4057.59    278.44 o 
  -7   0  20     3249.93     3143.66    246.47 o 
                                                 
